# Supplementary material for: Distribution Patterns of Invasive Buffelgrass (Cenchrus ciliaris) in Mexico Estimated with Climate Niche Models under the Current and Future Climate
Source: Plants (Basel). 2022 Apr 26;11(9):1160. doi: 10.3390/plants11091160 (PMC9100534; doi:10.3390/plants11091160)
Supplement: Supplementary file 1 [file plants-11-01160-s001.zip]

Archive with 2 entries (2 files):
- Supplementary material 01.xlsx
- Supplementary material 02.kmz
