# Supplementary material for: Distribution Patterns of Invasive Buffelgrass (Cenchrus ciliaris) in Mexico Estimated with Climate Niche Models under the Current and Future Climate
Source: Plants (Basel). 2022 Apr 26;11(9):1160. doi: 10.3390/plants11091160 (PMC9100534; doi:10.3390/plants11091160)
Supplement: Supplementary file 1 [file plants-11-01160-s001.zip › Supplementary material 01.xlsx]

## Sheet: Cenchrus ciliaris
Scientific Name	Longitude	Latitude	Annual Mean Temperature	Mean Diurnal Range of Temperature	Isothermality	Temperature Seasonality	Maximum Temperature of the Warmest Month	Minimum Temperature of the Coldest Month	Temperature Annual Range	Mean Temperature of the Wettest Quarter of the Year	Mean Temperature of the Driest Quarter of the Year	Mean Temperature of the Warmest Quarter of the Year	Mean Temperature of the Coldest Quarter of the Year	Annual Precipitation	Pecipiatation of the Wettest Month	Precipitation of the Driest Month	Precipitation Seasonality	Precitation of the Wettest Quarter of the Year	Precipitation of the Driest Quarter of the Year	Precipitation of the Warmest Quarter of the Year	Precipitation of the Coldest Quarter of the Year		Spearman Rank Order Correlations	Annual Mean Temperature	Mean Diurnal Range of Temperature	Isothermality	Temperature Seasonality	Maximum Temperature of the Warmest Month	Minimum Temperature of the Coldest Month	Temperature Annual Range	Mean Temperature of the Wettest Quarter of the Year	Mean Temperature of the Driest Quarter of the Year	Mean Temperature of the Warmest Quarter of the Year	Mean Temperature of the Coldest Quarter of the Year	Annual Precipitation	Pecipiatation of the Wettest Month	Precipitation of the Driest Month	Precipitation Seasonality	Precitation of the Wettest Quarter of the Year	Precipitation of the Driest Quarter of the Year	Precipitation of the Warmest Quarter of the Year	Precipitation of the Coldest Quarter of the Year
Cenchrus ciliaris L.	-114.117	29.0667	19.2855	17.7223	61.0189	421.578	35.376	6.332	29.044	14.8247	18.9713	25.2293	14.8247	123	24	0	74.3819	64	3	19	64		Annual Mean Temperature		-0.46	0.13	-0.2	0.57	0.84	-0.37	0.73	0.78	0.71	0.84	0.45	0.41	0.1	0.07	0.39	0.09	0.35	0.27
Cenchrus ciliaris L.	-112.296	29.0161	20.7787	13.8567	49.9375	587.145	34.792	7.044	27.748	28.2913	22.0253	28.2913	13.9247	155	35	1	79.9253	83	3	83	45		Mean Diurnal Range of Temperature	-0.46		0.11	0.22	0.16	-0.65	0.64	-0.26	-0.17	-0.28	-0.42	-0.44	-0.32	-0.37	0.3	-0.28	-0.36	-0.24	-0.27
Cenchrus ciliaris L.	-112.221	28.9637	21.4786	13.5436	50.617	569.728	34.681	7.92381	26.7571	28.8738	22.4944	28.8738	14.8548	122	29	1	81.3473	65	3	65	36		Isothermality	0.13	0.11		-0.9	-0.37	0.36	-0.63	-0.36	0.37	-0.48	0.5	0.42	0.44	-0.14	0.36	0.51	-0.13	0.3	-0.31
Cenchrus ciliaris L.	-111.927	28.8137	20.8095	13.8841	50.2881	575.73	34.1364	6.52727	27.6091	28.3697	21.697	28.3697	14.1545	139	38	1	91.4588	81	3	81	38		Temperature Seasonality	-0.2	0.22	-0.9		0.5	-0.54	0.86	0.39	-0.36	0.5	-0.6	-0.59	-0.58	-0.02	-0.26	-0.64	-0.02	-0.39	0.24
Cenchrus ciliaris L.	-111.778	28.8309	22.0012	18.1863	54.937	635.737	37.864	4.76	33.104	30.254	23.2887	30.254	14.5787	157	41	1	91.5578	95	3	95	40		Maximum Temperature of the Warmest Month	0.57	0.16	-0.37	0.5		0.16	0.49	0.73	0.4	0.83	0.22	-0.11	-0.11	-0.01	-0.03	-0.15	-0.02	-0.07	0.32
Cenchrus ciliaris L.	-111.701	28.9737	22.2327	18.9147	55.8218	645.271	38.772	4.888	33.884	30.422	23.9293	30.422	14.6233	166	44	1	94.1994	103	3	103	42		Minimum Temperature of the Coldest Month	0.84	-0.65	0.36	-0.54	0.16		-0.75	0.43	0.74	0.36	0.95	0.55	0.51	0.06	0.12	0.5	0.04	0.39	0.16
Cenchrus ciliaris L.	-111.6	28.8333	22.2273	18.4093	54.3947	658.041	38.488	4.644	33.844	30.6527	23.6993	30.6527	14.5353	172	45	1	95.0936	109	4	109	41		Temperature Annual Range	-0.37	0.64	-0.63	0.86	0.49	-0.75		0.13	-0.39	0.24	-0.68	-0.59	-0.54	-0.11	-0.1	-0.57	-0.11	-0.4	0.06
Cenchrus ciliaris L.	-111.549	28.9174	22.7437	18.838	55.0754	661.882	39.36	5.156	34.204	31.0747	24.5067	31.0747	14.9393	177	47	1	96.7887	113	3	113	42		Mean Temperature of the Wettest Quarter of the Year	0.73	-0.26	-0.36	0.39	0.73	0.43	0.13		0.57	0.93	0.42	-0.02	0.02	-0.09	0.07	-0.05	-0.11	0.1	0.35
Cenchrus ciliaris L.	-111.364	28.8553	22.8997	18.9307	56.0742	630.698	39.228	5.468	33.76	30.7667	24.6907	30.7667	15.3533	202	56	2	101.748	134	6	134	44		Mean Temperature of the Driest Quarter of the Year	0.78	-0.17	0.37	-0.36	0.4	0.74	-0.39	0.57		0.44	0.83	0.28	0.36	-0.3	0.42	0.36	-0.32	0.29	0.1
Cenchrus ciliaris L.	-111.27	28.9409	22.9392	19.709	56.3243	648.324	39.788	4.796	34.992	31.0167	24.886	31.0167	15.2053	217	59	2	102.063	144	6	144	46		Mean Temperature of the Warmest Quarter of the Year	0.71	-0.28	-0.48	0.5	0.83	0.36	0.24	0.93	0.44		0.32	-0.04	-0.05	0.05	-0.1	-0.12	0.03	0	0.4
Cenchrus ciliaris L.	-111.139	29.0167	23.117	20.0007	56.3018	651.568	40.312	4.788	35.524	31.162	25.1913	31.162	15.346	244	65	2	103.595	163	8	163	49		Mean Temperature of the Coldest Quarter of the Year	0.84	-0.42	0.5	-0.6	0.22	0.95	-0.68	0.42	0.83	0.32		0.54	0.55	-0.06	0.28	0.55	-0.07	0.42	0.08
Cenchrus ciliaris L.	-110.605	29.0219	22.1882	19.173	57.3081	587.299	38.652	5.196	33.456	29.2307	20.6627	29.2427	15.098	421	116	2	110.378	288	16	240	74		Annual Precipitation	0.45	-0.44	0.42	-0.59	-0.11	0.55	-0.59	-0.02	0.28	-0.04	0.54		0.94	0.51	0.08	0.94	0.54	0.81	0.37
Cenchrus ciliaris L.	-110.548	28.8203	22.7287	19.2573	57.7535	581.69	38.96	5.616	33.344	29.6653	21.2553	29.6653	15.634	394	112	3	112.13	276	15	276	65		Pecipiatation of the Wettest Month	0.41	-0.32	0.44	-0.58	-0.11	0.51	-0.54	0.02	0.36	-0.05	0.55	0.94		0.27	0.37	0.98	0.32	0.88	0.3
Cenchrus ciliaris L.	-110.401	29.0278	22.233	20.8353	57.4799	611.736	39.956	3.708	36.248	29.4373	20.948	29.5807	14.738	444	124	2	110.964	304	17	257	74		Precipitation of the Driest Month	0.1	-0.37	-0.14	-0.02	-0.01	0.06	-0.11	-0.09	-0.3	0.05	-0.06	0.51	0.27		-0.68	0.26	0.98	0.24	0.5
Cenchrus ciliaris L.	-110.182	29.106	18.0382	17.6137	57.0022	513.511	33.696	2.796	30.9	23.9433	16.5887	24.2693	11.9227	758	205	5	99.1003	470	38	414	146		Precipitation Seasonality	0.07	0.3	0.36	-0.26	-0.03	0.12	-0.1	0.07	0.42	-0.1	0.28	0.08	0.37	-0.68		0.39	-0.65	0.36	-0.31
Cenchrus ciliaris L.	-109.883	29.1667	18.6682	18.5077	55.9414	550.378	35.4	2.316	33.084	24.8087	17.4367	25.3113	12.014	740	206	5	100.405	459	36	414	138		Precitation of the Wettest Quarter of the Year	0.39	-0.28	0.51	-0.64	-0.15	0.5	-0.57	-0.05	0.36	-0.12	0.55	0.94	0.98	0.26	0.39		0.3	0.87	0.24
Cenchrus ciliaris L.	-109.187	28.9275	22.2963	19.3407	52.5162	650.632	40.592	3.764	36.828	29.1733	21.7267	30.0047	14.1947	541	158	7	102.717	341	27	320	82		Precipitation of the Driest Quarter of the Year	0.09	-0.36	-0.13	-0.02	-0.02	0.04	-0.11	-0.11	-0.32	0.03	-0.07	0.54	0.32	0.98	-0.65	0.3		0.31	0.56
Cenchrus ciliaris L.	-105.642	29.0417	18.2892	18.8243	50.1661	696.253	36.088	-1.436	37.524	25.3853	11.232	26.4393	9.43667	310	72	3	101.114	205	14	169	19		Precipitation of the Warmest Quarter of the Year	0.35	-0.24	0.3	-0.39	-0.07	0.39	-0.4	0.1	0.29	0	0.42	0.81	0.88	0.24	0.36	0.87	0.31		0.43
Cenchrus ciliaris L.	-103.916	29.1146	19.613	16.1673	47.725	672.469	35.884	2.008	33.876	26.2413	12.848	27.3833	10.956	328	68	6	84.7504	189	20	160	22		Precipitation of the Coldest Quarter of the Year	0.27	-0.27	-0.31	0.24	0.32	0.16	0.06	0.35	0.1	0.4	0.08	0.37	0.3	0.5	-0.31	0.24	0.56	0.43
Cenchrus ciliaris L.	-98.4453	28.9165	21.0207	13.194	42.3047	662.197	35.688	4.5	31.188	24.554	14.0587	28.6687	12.3887	691	94	27	38.6343	231	108	187	115
Cenchrus ciliaris L.	-99.695	28.722	21.6383	13.246	42.4388	670.207	36.272	5.06	31.212	26.3967	14.8573	29.308	12.8647	560	77	21	46.0526	206	75	161	78
Cenchrus ciliaris L.	-111.389	28.4425	23.1347	15.696	52.1185	615.021	36.972	6.856	30.116	30.818	24.6613	30.818	15.7507	183	55	0	115.877	130	1	130	38
Cenchrus ciliaris L.	-111.253	28.3181	23.6448	15.677	50.8927	638.44	38.02	7.216	30.804	31.4547	25.494	31.4547	15.9193	201	60	1	111.366	141	3	141	38
Cenchrus ciliaris L.	-111.027	28.3356	24.271	16.1747	53.0595	602.799	38.42	7.936	30.484	31.4433	22.9353	31.4433	16.864	263	79	1	116.339	193	5	193	41
Cenchrus ciliaris L.	-111.016	28.2235	24.6467	14.9327	51.556	594.845	37.98	9.016	28.964	31.6667	23.4307	31.6667	17.298	256	78	1	115.968	187	5	187	40
Cenchrus ciliaris L.	-110.964	28.5883	23.1405	17.3397	54.3018	606.739	38.424	6.492	31.932	30.4373	21.6847	30.4373	15.758	291	82	1	112.425	208	7	208	49
Cenchrus ciliaris L.	-110.726	28.1936	24.8298	15.4003	53.4214	560.865	38.072	9.244	28.828	31.4293	23.6467	31.4293	17.932	376	108	1	116.465	274	7	274	53
Cenchrus ciliaris L.	-110.246	28.5911	23.008	19.3553	57.3389	562.075	39.628	5.872	33.756	29.4467	21.8027	29.702	16.082	484	141	3	115.483	340	15	291	74
Cenchrus ciliaris L.	-109.835	28.6186	22.7777	19.4647	57.3164	543.893	39.704	5.744	33.96	28.7493	21.7627	29.2687	16.0907	619	181	4	112.574	419	21	373	102
Cenchrus ciliaris L.	-109.757	28.6119	21.3888	18.6863	57.3834	517.635	37.72	5.156	32.564	27.0613	20.2987	27.58	15.0753	725	209	4	109.393	482	27	426	125
Cenchrus ciliaris L.	-109.705	28.556	21.7832	18.099	56.6372	512.166	37.924	5.968	31.956	27.3587	20.724	27.914	15.5507	729	211	4	110.37	488	25	430	125
Cenchrus ciliaris L.	-109.252	28.4339	21.1542	18.4757	55.5492	536.513	37.768	4.508	33.26	26.8173	20.3733	27.5927	14.5893	746	206	6	104.877	486	29	433	120
Cenchrus ciliaris L.	-109.14	28.5764	19.5592	18.469	54.2122	561.865	36.54	2.472	34.068	25.4327	18.9527	26.266	12.6247	796	217	9	101.247	505	39	458	127
Cenchrus ciliaris L.	-105.289	28.1673	18.8647	16.3947	48.9568	612.944	34.904	1.416	33.488	24.7353	15.8833	25.978	11.0553	330	76	3	100.926	218	16	186	23
Cenchrus ciliaris L.	-102.22	28.6593	20.444	16.3667	51.9115	589.993	35.052	3.524	31.528	26.3507	14.3627	26.9973	12.6327	287	48	6	62.3973	128	24	121	30
Cenchrus ciliaris L.	-99.1706	28.6675	21.3357	13.936	43.4794	668.888	36.488	4.436	32.052	26.2553	14.394	28.9973	12.5707	639	90	22	46.7856	236	85	179	94
Cenchrus ciliaris L.	-99.1348	28.3401	21.824	13.8727	43.0882	670.931	36.996	4.8	32.196	26.806	14.7947	29.5	13.0053	577	90	18	49.9535	234	71	170	79
Cenchrus ciliaris L.	-98.12	28.1533	21.5315	12.8623	42.4668	629.016	35.82	5.532	30.288	26.2893	14.404	28.7333	13.278	703	107	32	42.0127	251	108	209	109
Cenchrus ciliaris L.	-97.9161	28.2461	21.5495	12.3117	42.0251	615.864	35.356	6.06	29.296	26.21	14.5727	28.6147	13.464	757	111	37	39.6921	266	120	227	121
Cenchrus ciliaris L.	-111.162	28.0575	22.7333	12.5813	48.4718	551.894	35.232	9.276	25.956	29.3947	24.4333	29.3947	16.08	299	84	1	107.315	206	6	206	56
Cenchrus ciliaris L.	-113.367	27.6167	21.056	18.0813	59.7849	441.386	36.816	6.572	30.244	15.8973	21.3787	26.9187	15.8973	92	16	0	69.1141	39	1	33	39
Cenchrus ciliaris L.	-110.242	27.6249	24.4438	15.4377	53.0942	558.557	38.156	9.08	29.076	31.0253	22.87	31.0253	17.6713	321	83	1	106.769	222	7	222	53
Cenchrus ciliaris L.	-110.204	28.0036	24.2018	17.4537	54.2714	564.095	39.744	7.584	32.16	30.5253	23.3387	30.826	17.1853	423	118	2	113.162	301	11	238	65
Cenchrus ciliaris L.	-101.181	27.591	21.533	15.0533	47.439	642.122	36.284	4.552	31.732	25.6213	15.1253	28.832	13.1367	402	71	10	58.9962	154	38	143	43
Cenchrus ciliaris L.	-100.092	27.7917	21.9057	14.1913	45.2934	656.536	36.736	5.404	31.332	26.2393	13.9973	29.3453	13.2593	471	85	16	55.9583	187	55	137	57
Cenchrus ciliaris L.	-99.9694	27.9471	21.946	14.0593	44.5875	666.138	36.828	5.296	31.532	26.3933	15.2787	29.5013	13.17	486	85	16	54.2862	192	60	141	62
Cenchrus ciliaris L.	-97.52	28.01	21.8825	11.0177	40.2163	599.425	34.496	7.1	27.396	26.4707	15.452	28.73	13.982	837	135	38	42.6681	314	133	247	136
Cenchrus ciliaris L.	-81.4694	27.4693	22.5238	12.4297	53.1092	427.226	33.404	10	23.404	27.2813	18.1547	27.3473	16.9973	1202	200	42	59.2299	552	144	510	164
Cenchrus ciliaris L.	-113.176	27.3694	21.1692	17.853	60.4122	429.081	36.736	7.184	29.552	25.816	21.4187	26.928	16.192	96	19	0	74.9111	43	0	41	38
Cenchrus ciliaris L.	-112.943	27.2908	21.6302	17.419	59.2322	451.343	37.404	7.996	29.408	27.7287	21.9087	27.7287	16.452	116	26	0	81.075	59	0	59	38
Cenchrus ciliaris L.	-112.443	26.8806	19.5135	16.8903	56.1066	507.88	35.476	5.372	30.104	25.8293	20.8853	25.8293	13.5273	257	63	0	96.6265	158	4	158	61
Cenchrus ciliaris L.	-112.013	26.9042	24.2952	13.891	49.7101	578.957	38.248	10.304	27.944	31.4027	25.812	31.4027	17.3587	160	42	0	99.7514	98	1	98	38
Cenchrus ciliaris L.	-109.357	26.8191	23.8968	16.625	55.7587	520.793	37.908	8.092	29.816	29.8027	22.7273	29.9307	17.4227	403	121	1	114.198	286	8	213	55
Cenchrus ciliaris L.	-109.295	26.7817	23.9755	16.2923	55.628	509.707	37.796	8.508	29.288	29.724	22.8687	29.8847	17.636	418	126	1	114.964	298	8	224	56
Cenchrus ciliaris L.	-109.075	27.075	22.9135	15.7997	55.1819	452.508	37.18	8.548	28.632	27.4913	22.3113	28.202	17.272	588	162	4	114.942	417	18	349	73
Cenchrus ciliaris L.	-109.009	26.9503	21.5813	15.4047	56.9952	413.203	35.184	8.156	27.028	25.8507	20.8287	26.458	16.5393	708	187	4	109.309	484	22	410	97
Cenchrus ciliaris L.	-109.008	27.0583	22.844	15.824	54.9216	453.41	37.252	8.44	28.812	27.3633	22.348	28.1327	17.1793	600	165	4	114.075	422	20	357	75
Cenchrus ciliaris L.	-108.917	27	23.2187	15.664	55.3577	444.023	37.364	9.068	28.296	27.6793	22.6433	28.4127	17.7187	623	170	3	114.716	441	19	371	76
Cenchrus ciliaris L.	-108.792	27.0833	23.4083	16.2753	56.246	436.825	37.964	9.028	28.936	27.644	22.942	28.48	17.9827	682	187	4	112.054	473	23	406	85
Cenchrus ciliaris L.	-107.619	27.1169	19.0327	16.8967	56.2772	457.648	34.296	4.272	30.024	23.5213	18.874	24.266	13.2453	879	216	9	93.845	535	44	496	132
Cenchrus ciliaris L.	-105.675	27.175	17.5918	17.7017	52.9736	543.271	33.764	0.348	33.416	22.2447	15.2567	23.8027	10.6967	448	111	3	112.784	317	16	173	23
Cenchrus ciliaris L.	-104.525	26.8917	18.7267	17.4633	52.8104	570.319	34.392	1.324	33.068	23.9853	16.1533	25.1593	11.302	355	80	4	96.7202	222	17	196	25
Cenchrus ciliaris L.	-102.402	27.3138	19.4942	16.479	53.2267	562.411	33.932	2.972	30.96	24.8653	13.8193	25.6553	11.994	300	50	6	64.2748	139	26	134	35
Cenchrus ciliaris L.	-102.158	26.7835	20.2267	15.138	51.135	549.691	34.016	4.412	29.604	25.458	17.7027	26.2647	12.8793	238	37	5	60.3293	108	19	104	32
Cenchrus ciliaris L.	-100.278	27.1732	22.724	14.0253	43.8675	677.859	37.672	5.7	31.972	27.154	15.9347	30.4113	13.8073	443	87	11	58.2228	187	50	148	55
Cenchrus ciliaris L.	-99.8773	26.7779	23.0035	13.8243	44.7737	644.33	37.492	6.616	30.876	27.3673	14.458	30.2733	14.458	456	80	14	51.503	170	56	142	56
Cenchrus ciliaris L.	-99.6583	27.2583	22.9887	13.498	43.0421	666.273	37.736	6.376	31.36	27.1407	14.164	30.5267	14.164	467	69	17	44.7951	165	63	132	63
Cenchrus ciliaris L.	-99.5961	27.3062	22.9967	13.5787	43.4545	659.232	37.728	6.48	31.248	27.0987	14.27	30.468	14.27	474	69	18	44.6125	166	65	134	65
Cenchrus ciliaris L.	-99.4271	27.0934	23.2307	13.5087	43.6157	650.525	37.728	6.756	30.972	27.8833	14.566	30.5547	14.566	480	76	18	48.1219	177	64	135	64
Cenchrus ciliaris L.	-99.3778	27.0756	23.1617	13.418	43.6613	641.461	37.58	6.848	30.732	27.8053	14.6127	30.3827	14.6127	484	80	19	49.4674	182	64	136	64
Cenchrus ciliaris L.	-99.2714	26.7911	23.2608	12.8263	43.0414	624.474	37.312	7.512	29.8	27.9	16.5173	30.2027	14.88	503	97	20	56.4447	205	63	146	64
Cenchrus ciliaris L.	-99.27	26.9	23.3587	13.3553	43.7937	630.686	37.6	7.104	30.496	28.072	14.902	30.3627	14.902	501	92	20	54.3039	200	64	141	64
Cenchrus ciliaris L.	-101.425	26.7417	20.8555	15.5377	50.1474	578.111	34.752	3.768	30.984	26.2793	15.054	27.2287	13.15	316	55	6	64.2323	147	27	136	37
Cenchrus ciliaris L.	-100.858	26.7417	21.8622	14.9057	47.3496	624.041	36.208	4.728	31.48	28.0053	15.3127	28.9087	13.5127	395	87	10	66.7202	181	42	145	46
Cenchrus ciliaris L.	-98.4555	26.7151	22.7673	12.9213	44.5379	590.568	36.52	7.508	29.012	26.986	16.578	29.454	14.9373	588	105	17	54.2921	227	79	177	89
Cenchrus ciliaris L.	-112.722	26.5849	21.7685	18.939	64.1739	403.523	37.312	7.8	29.512	27.3133	21.6407	27.3133	17.162	150	31	0	79.9364	75	1	75	50
Cenchrus ciliaris L.	-112.108	26.2083	22.7238	17.425	61.1747	450.706	37.364	8.88	28.484	28.9793	22.4627	28.9793	17.782	142	34	0	89.1446	78	1	78	42
Cenchrus ciliaris L.	-109.235	26.6677	24.3258	16.1943	55.6583	503.739	38.08	8.984	29.096	29.9907	23.1887	30.1767	18.0887	432	128	1	114.961	309	8	232	57
Cenchrus ciliaris L.	-109.109	26.5209	24.7493	16.3567	55.8935	504.55	38.688	9.424	29.264	30.38	23.436	30.6427	18.5407	440	129	1	114.366	314	8	238	58
Cenchrus ciliaris L.	-105.5	26.4689	15.938	18.322	57.0779	470.943	31.032	-1.068	32.1	20.1027	13.7353	21.2027	9.858	488	124	3	113.646	346	15	296	26
Cenchrus ciliaris L.	-104.8	26.25	16.9418	18.3763	57.24	479.181	32.176	0.072	32.104	21.1333	14.866	22.29	10.6887	436	98	4	102.037	278	15	253	22
Cenchrus ciliaris L.	-104.196	26.5369	19.523	18.246	53.8993	581.713	35.284	1.432	33.852	24.9493	17.026	25.9713	11.8727	247	53	3	88.5604	146	12	132	19
Cenchrus ciliaris L.	-103.833	26.2167	19.9478	17.1457	54.7995	521.903	34.58	3.292	31.288	24.7127	17.772	25.6147	13.0547	259	54	3	87.1295	150	11	140	21
Cenchrus ciliaris L.	-103.773	26.6329	20.2642	17.333	53.2275	566.488	35.56	2.996	32.564	25.4607	17.8407	26.4887	12.7873	237	47	3	79.7765	132	14	122	22
Cenchrus ciliaris L.	-103.748	26.6812	20.1847	17.2613	53.2889	563.345	35.464	3.072	32.392	25.346	17.7633	26.3653	12.7333	243	48	4	78.1059	133	15	125	24
Cenchrus ciliaris L.	-103.43	26.09	20.5868	18.6443	54.8105	580.729	36.18	2.164	34.016	25.996	18.1973	26.8873	12.9347	242	47	2	78.5352	127	11	118	23
Cenchrus ciliaris L.	-102.65	26.3167	21.9495	17.6083	54.3803	559.724	37.024	4.644	32.38	28.046	19.4307	28.046	14.4973	183	32	4	60.8705	80	14	80	23
Cenchrus ciliaris L.	-102.167	26.6333	20.7128	15.3023	51.0418	556.525	34.636	4.656	29.98	26.02	18.12	26.7953	13.25	208	33	5	59.9925	92	17	90	27
Cenchrus ciliaris L.	-101.387	26.6941	20.7123	15.4267	50.2432	571.134	34.5	3.796	30.704	26.076	14.9353	27.0153	13.0913	313	56	6	65.3797	147	26	135	35
Cenchrus ciliaris L.	-101.363	26.342	19.0048	14.6397	53.531	478.408	31.668	4.32	27.348	23.4473	16.8747	24.2713	12.6067	305	52	7	58.8985	141	30	124	41
Cenchrus ciliaris L.	-100.683	26.25	21.1927	15.188	53.0455	510.16	34.228	5.596	28.632	26.1587	15.9167	26.888	14.398	334	70	8	62.0382	153	36	121	42
Cenchrus ciliaris L.	-100.408	26.425	21.9168	14.523	49.2238	571.414	35.508	6.004	29.504	27.5893	16.1733	28.41	14.3847	485	113	14	70.337	231	51	176	54
Cenchrus ciliaris L.	-99.375	26.6917	23.3698	13.5983	44.7137	627.565	37.812	7.4	30.412	27.8653	14.9773	30.4147	14.9773	506	96	20	53.8224	203	64	146	64
Cenchrus ciliaris L.	-99.225	26.6083	23.0538	12.2323	42.4321	613.105	36.828	8	28.828	27.5367	16.428	29.91	14.8433	528	103	16	56.3459	207	64	162	70
Cenchrus ciliaris L.	-99.1473	26.4965	23.3997	13.6747	44.8526	624.297	37.832	7.344	30.488	27.6633	16.998	30.47	15.0793	536	105	16	56.5296	210	64	163	70
Cenchrus ciliaris L.	-99.0704	26.4729	23.3523	13.478	44.5996	618.585	37.688	7.468	30.22	27.586	17.002	30.3547	15.1053	537	106	16	56.801	212	66	162	73
Cenchrus ciliaris L.	-99.0255	26.423	23.3333	13.48	44.8198	613.97	37.596	7.52	30.076	27.5467	17.0353	30.2647	15.1333	535	107	16	57.9399	215	65	161	71
Cenchrus ciliaris L.	-98.9083	26.5667	23.144	13.4547	44.8609	610.745	37.3	7.308	29.992	27.384	16.8353	30.024	14.984	551	108	17	57.203	220	69	162	76
Cenchrus ciliaris L.	-98.0773	26.5252	23.0295	12.1283	44.0646	560.277	36.004	8.48	27.524	27.124	17.128	29.3567	15.5607	633	119	17	53.9396	245	88	189	101
Cenchrus ciliaris L.	-97.9159	26.486	22.961	11.79	43.9597	545.852	35.552	8.732	26.82	27.0133	20.1487	29.118	15.6813	671	134	17	56.444	267	90	200	107
Cenchrus ciliaris L.	-97.8424	26.0547	22.8477	10.9373	42.8377	523.652	34.628	9.096	25.532	26.7253	20.2267	28.682	15.776	643	127	17	54.5408	254	89	193	102
Cenchrus ciliaris L.	-112.065	25.5771	19.6548	11.4763	53.2739	366.833	30.5421	9	21.5421	24.3307	18.5377	24.8588	15.8781	105	22	0	83.7956	51	0	48	40
Cenchrus ciliaris L.	-112.05	25.8333	21.106	15.9573	59.2593	420.395	34.556	7.628	26.928	26.172	20.3133	27.1007	16.6487	87	17	0	80.2575	39	0	36	37
Cenchrus ciliaris L.	-112.036	25.7587	21.3983	16.7867	60.5754	423.124	35.252	7.54	27.712	26.4507	20.6887	27.4053	16.8567	97	19	0	80.963	46	0	43	38
Cenchrus ciliaris L.	-111.984	25.4572	20.9302	16.797	61.1423	405.34	34.624	7.152	27.472	25.826	20.158	26.6647	16.5213	121	29	0	90.1811	64	0	61	41
Cenchrus ciliaris L.	-111.964	25.5931	21.125	16.886	60.5928	415.241	35.144	7.276	27.868	26.0713	20.472	26.998	16.5787	112	24	0	86.4919	56	0	54	41
Cenchrus ciliaris L.	-106.621	25.4298	17.9212	14.859	61.7478	323.303	29.784	5.72	24.064	20.878	17.9053	21.3393	13.678	1022	237	11	85.9568	586	47	538	172
Cenchrus ciliaris L.	-103.791	25.7936	20.1752	17.189	54.8468	519.685	34.668	3.328	31.34	24.8167	18.2453	25.702	13.2767	262	57	2	92.9577	157	9	147	18
Cenchrus ciliaris L.	-103.78	25.95	20.4602	17.713	55.4363	527.279	35.228	3.276	31.952	25.228	18.4093	26.1	13.4707	250	52	2	89.7488	146	9	136	18
Cenchrus ciliaris L.	-103.67	26.0358	20.605	17.8687	54.3055	560.713	35.776	2.872	32.904	25.7687	18.3487	26.6333	13.1787	231	45	2	85.6402	130	9	122	18
Cenchrus ciliaris L.	-103.661	25.9477	20.448	17.6727	53.8998	562.097	35.448	2.66	32.788	25.618	18.2373	26.47	12.99	227	44	2	83.974	125	9	118	18
Cenchrus ciliaris L.	-103.658	25.5	21.2532	17.0157	55.9137	504.555	34.968	4.536	30.432	25.8127	19.398	26.6293	14.566	269	52	3	83.5738	151	13	143	24
Cenchrus ciliaris L.	-103.65	25.8789	20.4368	17.765	54.3804	554.722	35.352	2.684	32.668	25.5173	18.2973	26.352	13.0753	228	44	2	85.8116	128	9	121	17
Cenchrus ciliaris L.	-102.533	25.6333	21.4888	16.613	54.6265	520.095	35.756	5.344	30.412	26.2933	19.272	27.1733	14.5453	192	35	4	70.7663	96	14	90	23
Cenchrus ciliaris L.	-101.25	25.4167	18.9055	15.2103	57.7725	416.835	31.168	4.84	26.328	22.562	17.1547	23.3607	13.2887	335	57	5	69.4068	170	29	130	40
Cenchrus ciliaris L.	-100.825	25.625	17.6845	14.923	59.951	366.526	29.42	4.528	24.892	20.952	16.1333	21.6107	12.7653	370	69	7	63.4783	177	35	151	45
Cenchrus ciliaris L.	-99.9995	25.7671	22.5208	14.3603	48.1309	574.082	36.124	6.288	29.836	26.172	16.7793	29.0207	14.9167	659	132	20	61.3686	289	72	227	76
Cenchrus ciliaris L.	-99.8583	25.8417	22.1622	13.7803	48.1493	554.229	35.504	6.884	28.62	25.6953	16.6167	28.4507	14.836	620	122	20	58.3341	269	72	207	77
Cenchrus ciliaris L.	-97.8145	25.674	23.1107	11.1433	43.2986	521.013	34.732	8.996	25.736	28.6327	17.534	28.852	16.0507	658	128	14	64.1822	293	68	256	78
Cenchrus ciliaris L.	-106.5	25.4158	21.3447	14.87	58.195	366.407	33.748	8.196	25.552	24.4087	21.8093	25.2	16.4447	890	212	9	86.2254	507	37	314	151
Cenchrus ciliaris L.	-106.008	25.4083	12.0262	17.513	64.2066	363.428	24.98	-2.296	27.276	15.8247	11.8627	16.2167	7.39867	778	178	9	92.9122	474	39	436	100
Cenchrus ciliaris L.	-102.492	25.4083	20.4498	15.7457	58.3259	421.623	33.416	6.42	26.996	24.1987	18.5993	24.9993	14.8133	281	50	4	76.2511	150	16	139	31
Cenchrus ciliaris L.	-102.4	25.4	19.5093	15.818	58.9081	412.331	32.512	5.66	26.852	23.1293	17.7567	23.9473	13.9987	332	61	5	75.6456	176	20	130	36
Cenchrus ciliaris L.	-110.881	25.0556	22.891	16.4447	55.9571	513.978	37.772	8.384	29.388	29.326	24.2627	29.326	16.716	247	77	0	124.564	174	0	174	42
Cenchrus ciliaris L.	-107.896	25.1667	24.0888	14.8063	58.98	397.034	35.656	10.552	25.104	28.352	22.9847	28.6853	19.1967	713	209	2	120.9	528	8	398	71
Cenchrus ciliaris L.	-107.137	24.8017	24.9468	15.6683	59.5482	391.077	36.868	10.556	26.312	28.9353	24.148	29.3753	20.0093	819	231	2	122.521	608	9	496	62
Cenchrus ciliaris L.	-105.722	25.34	16.4403	18.1447	61.159	399.929	30.432	0.764	29.668	20.0987	14.3787	20.9087	11.2293	514	128	5	104.422	336	20	315	51
Cenchrus ciliaris L.	-104.558	25.185	21.0822	18.579	58.5424	467.682	36.072	4.336	31.736	24.9353	19.3307	26.2787	14.938	361	82	2	101.48	232	9	148	24
Cenchrus ciliaris L.	-103.775	25.2717	21.1642	16.0057	55.7766	460.283	34.484	5.788	28.696	25.1967	19.3067	26.1047	15.0307	327	76	2	97.3773	204	11	133	25
Cenchrus ciliaris L.	-102.3	25.25	21.5035	17.1103	58.2777	467.778	35.312	5.952	29.36	25.7413	19.5873	26.5667	15.226	253	46	4	75.5872	134	16	124	27
Cenchrus ciliaris L.	-100.075	24.8233	16.966	16.3093	66.6776	301.185	28.304	3.844	24.46	19.6347	13.8773	20.1367	12.9113	515	93	14	61.5793	227	54	202	56
Cenchrus ciliaris L.	-99.7077	25.0381	22.0168	13.801	48.4926	535.393	35.152	6.692	28.46	25.3453	14.8493	28.006	14.8493	815	178	20	69.7055	369	71	284	71
Cenchrus ciliaris L.	-112.142	24.6255	19.4363	7.99048	44.042	363.821	29.1143	10.9714	18.1429	15.8333	18.3405	24.4452	15.6369	86	17	0	71.9383	39	1	28	27
Cenchrus ciliaris L.	-111.837	24.4629	20.968	10.7187	51.9819	379.455	31.844	11.224	20.62	25.7613	20.1487	26.1033	16.924	75	14	0	78.7152	33	1	30	20
Cenchrus ciliaris L.	-111.664	24.6505	22.1795	14.181	58.0237	409.052	34.476	10.036	24.44	26.9913	21.984	27.658	17.5607	85	19	0	83.8152	40	1	39	34
Cenchrus ciliaris L.	-111.516	24.5524	22.3098	13.4937	58.0723	392.427	34.008	10.772	23.236	26.9467	22.1	27.5127	17.894	88	25	0	91.1502	46	1	45	31
Cenchrus ciliaris L.	-111.444	24.3374	21.3377	11.062	53.2954	377.496	31.816	11.06	20.756	25.988	20.8693	26.3673	17.2007	71	18	0	83.5008	36	0	34	26
Cenchrus ciliaris L.	-110.75	24.6	23.04	16.9767	60.1157	447.892	36.836	8.596	28.24	28.662	23.8047	28.662	17.6153	189	56	0	117.657	128	0	128	35
Cenchrus ciliaris L.	-110.475	24.175	23.5692	16.8461	60.4471	450.672	37.2	9.33077	27.8692	29.2205	21.9577	29.2205	18.1026	204	69	0	123.819	144	2	144	30
Cenchrus ciliaris L.	-107.442	24.625	24.7227	15.7607	60.3302	441.072	35.876	9.752	26.124	29.6207	22.8433	29.6207	19.394	575	155	2	116.896	412	6	412	45
Cenchrus ciliaris L.	-103.35	24.4889	18.3983	18.1893	62.207	381.212	32.352	3.112	29.24	21.5067	16.8893	22.6447	13.402	413	98	3	99.0503	260	15	161	30
Cenchrus ciliaris L.	-100.408	24.3917	16.2598	18.7283	68.7632	314.254	29.32	2.084	27.236	19.5333	12.9553	19.5333	11.9993	280	40	8	53.1317	113	35	113	37
Cenchrus ciliaris L.	-100.226	24.4211	16.7017	18.5927	69.0766	302.655	29.476	2.56	26.916	19.8513	13.5047	19.8513	12.604	320	47	9	51.3557	125	39	125	41
Cenchrus ciliaris L.	-99.5833	24.25	21.6812	13.1657	49.7945	487.804	33.852	7.412	26.44	26.5407	15.0653	26.9893	15.0653	939	223	16	82.2456	455	62	378	62
Cenchrus ciliaris L.	-99.4871	24.2979	22.3803	13.7853	49.2756	516.813	35.172	7.196	27.976	27.5667	15.3807	28.022	15.3807	907	200	15	78.7475	417	58	359	58
Cenchrus ciliaris L.	-99.175	24.0917	23.4615	14.1723	50.1711	523.629	36.38	8.132	28.248	28.582	16.374	29.1553	16.374	732	151	14	73.4857	308	56	269	56
Cenchrus ciliaris L.	-98.3583	24.0917	24.2113	13.282	51.5606	460.336	36.036	10.276	25.76	28.7387	19.4507	29.182	17.9493	661	125	14	63.2534	282	60	251	76
Cenchrus ciliaris L.	-98.25	24.63	23.5195	13.333	49.4841	504.127	35.944	9	26.944	28.4987	18.3193	29.008	16.66	648	127	18	62.3362	281	63	236	66
Cenchrus ciliaris L.	-110.068	24.0463	21.5068	15.2337	58.6813	442.964	34.328	8.368	25.96	27.0007	20.014	27.0007	16.1487	364	128	1	132.628	271	4	271	41
Cenchrus ciliaris L.	-110.233	23.4354	22.6219	13.8842	58.1313	412.66	34.1632	10.2789	23.8842	28.0895	22.2018	28.0895	18.0658	180	56	1	113.318	115	4	115	22
Cenchrus ciliaris L.	-110.108	24.025	20.7803	15.4427	59.7534	430.665	33.464	7.62	25.844	26.0813	19.4107	26.0813	15.5247	416	142	1	132.311	312	5	312	45
Cenchrus ciliaris L.	-110	23.5667	17.528	13.2693	61.0477	348.057	28.048	6.312	21.736	21.796	16.296	21.796	13.37	626	194	1	124.264	458	9	458	69
Cenchrus ciliaris L.	-109.85	23.7333	21.3715	14.241	57.2112	437.082	33.476	8.584	24.892	26.7253	19.966	26.7253	16.062	410	157	1	139.823	310	4	310	36
Cenchrus ciliaris L.	-109.793	23.4971	21.3023	12.76	55.095	419.778	32.612	9.452	23.16	26.4727	19.7993	26.4727	16.294	453	169	1	138.479	341	4	341	41
Cenchrus ciliaris L.	-109.433	23.4385	23.1697	12.6553	53.0795	456.136	34.5316	10.6895	23.8421	27.8132	21.0202	28.886	17.893	322	127	0	133.571	233	2	216	34
Cenchrus ciliaris L.	-106.844	23.7625	24.6511	13.8578	60.9401	371.816	34.26	11.52	22.74	28.8267	22.9256	28.8267	20.2567	703	203	1	119.819	513	7	513	33
Cenchrus ciliaris L.	-106.621	23.5016	24.6205	13.345	60.825	363.893	33.9	11.96	21.94	28.742	22.8833	28.742	20.3587	714	194	1	120.16	527	6	527	35
Cenchrus ciliaris L.	-106.596	23.675	24.3887	14.122	62.6419	330.596	34.124	11.58	22.544	27.9453	23.2153	28.146	20.3513	813	218	1	117.012	588	9	444	69
Cenchrus ciliaris L.	-104.2	23.7989	17.5493	17.18	61.3484	365.448	30.988	2.984	28.004	20.444	15.9407	21.684	12.7547	457	114	1	105.261	295	14	197	35
Cenchrus ciliaris L.	-103.057	23.4319	15.9213	17.59	62.5178	340.989	29.54	1.404	28.136	18.4973	14.6447	19.7793	11.436	416	96	3	95.8305	252	15	163	33
Cenchrus ciliaris L.	-103.006	23.7726	16.92	17.5987	61.6114	381.325	30.564	2	28.564	20.0267	15.448	21.1773	11.9273	388	94	3	97.935	240	14	148	29
Cenchrus ciliaris L.	-102.967	23.7167	16.4827	17.7713	61.8693	370.503	30.292	1.568	28.724	19.392	15.1033	20.6353	11.6087	391	94	3	97.7693	241	13	150	28
Cenchrus ciliaris L.	-100.567	23.8136	18.2832	18.3857	67.0423	323.652	31.52	4.096	27.424	20.8747	15.0807	21.6627	13.8853	402	67	11	62.0748	181	41	156	43
Cenchrus ciliaris L.	-98.8917	23.775	24.1772	13.821	52.8487	471.451	36.068	9.916	26.152	28.5193	19.4967	29.1827	17.7667	708	144	15	71.9111	315	54	275	60
Cenchrus ciliaris L.	-98.425	23.9917	24.1023	13.1953	50.6267	479.152	35.912	9.848	26.064	28.7447	19.282	29.2547	17.5907	691	135	15	65.2007	300	62	264	78
Cenchrus ciliaris L.	-98.2417	23.9583	24.1213	12.608	50.6752	450.235	35.524	10.644	24.88	28.5613	19.4447	28.99	17.9893	706	144	14	66.0185	309	63	264	81
Cenchrus ciliaris L.	-98.125	23.525	23.7737	11.9673	50.8124	434.052	34.268	10.716	23.552	27.846	19.274	28.3553	17.856	848	179	14	73.6653	400	67	354	85
Cenchrus ciliaris L.	-110.183	23.4	22.6182	13.9923	58.282	413.338	34.148	10.14	24.008	28.0753	22.3273	28.0753	18.0333	199	61	1	117.244	132	3	132	22
Cenchrus ciliaris L.	-109.792	23.375	21.8787	12.7473	54.9928	422.334	33.012	9.832	23.18	27.0233	20.44	27.0233	16.794	420	156	1	137.839	313	3	313	39
Cenchrus ciliaris L.	-105.947	23.0389	25.6192	14.3657	63.7115	306.597	35.376	12.828	22.548	28.702	24.5573	29.0247	21.8433	888	235	1	125.34	677	5	516	53
Cenchrus ciliaris L.	-102.963	23.3344	16.1693	18.6073	62.7185	354.909	30.308	0.64	29.668	18.8547	14.8907	20.1707	11.4973	402	93	3	95.0996	242	15	157	33
Cenchrus ciliaris L.	-102.7	22.95	16.347	16.996	63.0135	310.206	29.3	2.328	26.972	18.5247	15.3307	19.8053	12.1933	422	89	4	92.194	250	18	170	38
Cenchrus ciliaris L.	-102.548	22.9683	16.4268	16.6943	63.612	295.305	29.136	2.892	26.244	18.4013	15.516	19.7293	12.466	415	85	4	92.2273	245	17	170	34
Cenchrus ciliaris L.	-102.375	23.275	16.943	18.6853	64.8706	334.755	30.74	1.936	28.804	19.3953	16.0413	20.6207	12.518	359	68	4	84.5309	200	18	143	34
Cenchrus ciliaris L.	-100.216	23.1988	20.2538	17.2703	65.7767	324.591	32.704	6.448	26.256	22.884	16.236	23.5607	15.7653	415	75	9	64.98	181	38	161	40
Cenchrus ciliaris L.	-99.025	23.325	23.4112	13.153	53.5371	429.742	34.432	9.864	24.568	27.16	19.178	27.8193	17.536	875	155	14	76.8934	425	58	418	58
Cenchrus ciliaris L.	-98.8083	22.7583	24.9985	12.165	53.0389	400.847	35.324	12.388	22.936	28.9373	20.988	29.0327	19.4327	937	189	12	86.5773	505	47	440	53
Cenchrus ciliaris L.	-98.425	22.825	24.9743	11.5927	52.8284	378.81	34.82	12.876	21.944	28.7253	21.09	28.7933	19.7067	876	164	12	83.3268	456	52	371	64
Cenchrus ciliaris L.	-98.375	22.825	24.8017	11.4627	52.6777	378.589	34.56	12.8	21.76	28.5347	20.9093	28.5987	19.528	882	163	13	83.2874	456	54	369	65
Cenchrus ciliaris L.	-97.7917	23.0583	23.5888	10.227	48.6352	403.466	32.824	11.796	21.028	27.4633	21.5313	27.796	18.022	1062	229	13	84.8473	553	58	500	82
Cenchrus ciliaris L.	-102.845	22.1072	19.0297	17.0587	63.1428	293.855	32.276	5.26	27.016	21.7207	18.0207	22.3427	15.122	558	148	2	109.166	363	14	250	39
Cenchrus ciliaris L.	-102.391	22.4627	16.2415	15.613	62.9353	270.848	28.312	3.504	24.808	17.9107	15.588	19.256	12.628	460	103	3	92.4983	269	18	197	39
Cenchrus ciliaris L.	-102.2	22.2235	17.0263	16.7753	63.9499	290.749	29.712	3.48	26.232	18.9487	16.2273	20.2213	13.1087	427	110	3	98.8631	263	17	189	36
Cenchrus ciliaris L.	-102.136	22.3819	17.0487	16.816	64.2028	281.016	29.716	3.524	26.192	18.8987	16.3167	20.136	13.2587	395	94	3	90.2691	229	18	170	38
Cenchrus ciliaris L.	-100.655	22.2433	18.147	15.0787	60.7032	294.811	30.38	5.54	24.84	19.9433	15.4867	21.3	14.174	475	85	9	77.5546	244	34	138	37
Cenchrus ciliaris L.	-98.125	22.525	24.8902	10.6983	51.7028	375.338	34.108	13.416	20.692	28.2407	23.1593	28.7033	19.6493	914	200	14	88.7628	497	50	454	71
Cenchrus ciliaris L.	-106.458	21.4583	22.567	10.8904	63.6292	249.98	29.8846	12.7692	17.1154	25.4077	21.2782	25.4077	19.4603	800	225	0	115.172	556	8	556	36
Cenchrus ciliaris L.	-103.779	21.9001	22.8573	17.628	63.2826	299.508	36.38	8.524	27.856	25.49	21.8293	26.1347	18.8413	655	176	2	115.692	446	13	303	41
Cenchrus ciliaris L.	-103.443	21.9443	18.6855	18.6663	63.7337	316.428	32.92	3.632	29.288	21.7213	17.49	22.2233	14.5067	734	200	3	116.079	503	21	341	46
Cenchrus ciliaris L.	-103.297	21.8078	18.7762	18.395	64.4173	310.848	32.336	3.78	28.556	21.796	17.5807	22.2187	14.666	687	197	3	113.704	460	19	326	44
Cenchrus ciliaris L.	-102.973	21.7625	20.3527	18.3833	63.9732	306.191	34.264	5.528	28.736	23.196	19.3313	23.7993	16.308	634	177	2	113.929	426	15	296	39
Cenchrus ciliaris L.	-102.9	21.875	19.3293	17.404	63.3702	300.331	32.64	5.176	27.464	22.092	18.2973	22.67	15.3133	622	170	2	112.807	415	14	287	38
Cenchrus ciliaris L.	-102.718	21.845	19.3632	18.2403	64.3353	302.31	33.116	4.764	28.352	22.2113	18.2233	22.75	15.3273	623	164	2	111.644	413	14	284	37
Cenchrus ciliaris L.	-102.23	21.6813	17.115	17.778	63.6566	293.077	30.72	2.792	27.928	19.062	16.2213	20.4173	13.2227	570	141	3	108.108	371	17	251	32
Cenchrus ciliaris L.	-101.535	21.8806	16.2325	17.4877	65.2135	280.024	29.268	2.452	26.816	18.0527	15.67	19.2833	12.5	450	97	5	93.0166	265	27	196	33
Cenchrus ciliaris L.	-101.476	21.8856	16.2555	17.4643	65.2531	279.442	29.268	2.504	26.764	18.0747	15.7133	19.28	12.5327	450	98	5	92.4809	264	27	198	33
Cenchrus ciliaris L.	-101.389	21.8888	16.4452	17.125	65.3426	276.468	29.204	2.996	26.208	18.264	15.9093	19.4067	12.76	450	99	6	91.9489	262	27	202	31
Cenchrus ciliaris L.	-100.754	21.8472	18.4715	15.5257	63.4322	281.941	30.444	5.968	24.476	20.266	15.9267	21.428	14.6633	365	67	8	75.7443	184	28	112	28
Cenchrus ciliaris L.	-100.719	21.8005	18.5408	15.2817	63.3884	278.866	30.324	6.216	24.108	20.34	14.7793	21.4487	14.7793	372	66	7	76.0929	185	27	119	27
Cenchrus ciliaris L.	-99.646	21.8441	22.1407	15.324	58.213	340.197	35.052	8.728	26.324	24.3887	19.0767	25.792	17.5833	647	149	8	87.0508	347	35	240	37
Cenchrus ciliaris L.	-103.117	21.3917	22.2435	19.0597	63.4476	315.009	36.504	6.464	30.04	25.022	21.4007	25.742	18.042	703	199	2	118.235	485	10	344	32
Cenchrus ciliaris L.	-104.709	21.1247	22.4075	17.2457	66.248	233.77	34.712	8.68	26.032	24.4227	22.4793	24.7947	19.2727	1012	274	2	117.358	691	13	673	70
Cenchrus ciliaris L.	-104.275	21.1583	23.6838	16.423	63.4093	259.929	36.376	10.476	25.9	26.012	22.7613	26.4927	20.1573	934	272	1	123.009	662	15	450	46
Cenchrus ciliaris L.	-103.283	21.2667	19.3485	16.193	63.0274	261.43	32.024	6.332	25.692	21.5347	18.7333	22.2567	15.9013	794	219	4	117.096	547	14	175	35
Cenchrus ciliaris L.	-103.242	21.175	21.73	17.348	62.4298	288.819	35.208	7.42	27.788	24.0693	21.2047	25.0087	17.9267	773	216	2	119.977	542	11	169	31
Cenchrus ciliaris L.	-103.179	21.1825	22.2728	17.9277	62.2402	301.601	36.168	7.364	28.804	24.714	21.744	25.6973	18.2953	763	214	2	120.053	534	10	167	29
Cenchrus ciliaris L.	-103.136	21.0642	20.5452	17.8537	63.266	277.423	34.24	6.02	28.22	22.836	19.918	23.6367	16.8633	816	224	3	119.16	569	12	181	32
Cenchrus ciliaris L.	-100.798	21.2189	17.0953	16.7573	63.5904	286.061	29.668	3.316	26.352	19.5633	14.5253	20.1213	13.2527	452	94	5	88.2991	255	24	214	27
Cenchrus ciliaris L.	-100.16	21.1018	18.7507	14.798	63.2609	254.795	30.3	6.908	23.392	20.354	15.3733	21.45	15.3733	442	81	6	83.6136	229	24	143	24
Cenchrus ciliaris L.	-99.9065	20.7847	17.0507	14.7867	62.4015	241.262	28.716	5.02	23.696	18.842	13.8767	19.8133	13.8767	468	93	6	85.3469	255	25	149	25
Cenchrus ciliaris L.	-99.7305	20.9482	19.876	15.814	62.2991	273.178	32.404	7.02	25.384	21.4147	16.224	22.868	16.224	417	89	4	85.7534	222	18	127	18
Cenchrus ciliaris L.	-99.5879	21.1658	16.6083	11.6607	59.9459	223.335	26.292	6.84	19.452	17.77	13.6267	19.1033	13.6267	604	120	11	77.2253	303	41	161	41
Cenchrus ciliaris L.	-99.5147	20.7719	19.254	14.9673	63.3243	253.932	30.744	7.108	23.636	20.7513	15.8553	21.9873	15.8553	452	88	7	78.6706	222	25	138	25
Cenchrus ciliaris L.	-90.3972	20.845	26.5196	11.2191	70.3389	174.643	34.3714	18.4214	15.95	27.9607	25.756	28.219	24.0464	741	140	8	79.7569	380	37	272	71
Cenchrus ciliaris L.	-90.3208	20.8472	26.437	12.0493	70.3159	179.111	34.8	17.664	17.136	27.848	25.7667	28.21	23.9067	747	138	9	77.9138	377	39	277	71
Cenchrus ciliaris L.	-89.6936	20.8042	25.9048	13.3737	67.2449	198.737	35.94	16.052	19.888	27.154	25.5493	27.982	23.1733	1038	180	23	73.2297	516	73	248	93
Cenchrus ciliaris L.	-89.3019	20.9478	25.721	13.2507	66.9226	203.176	35.6	15.8	19.8	27.0687	25.2967	27.804	22.918	943	166	20	70.5609	455	73	349	93
Cenchrus ciliaris L.	-89.26	21.28	25.8105	12.273	67.5231	195.271	34.708	16.532	18.176	27.2593	25.242	27.7607	23.082	786	144	17	64.4961	348	72	269	102
Cenchrus ciliaris L.	-87.4667	21.1167	25.1992	13.3017	70.0825	193.466	34.076	15.096	18.98	26.5873	24.1087	27.116	22.5547	1275	203	43	55.1345	543	131	455	163
Cenchrus ciliaris L.	-103.897	20.5914	21.0738	18.3123	63.611	268.319	34.92	6.132	28.788	23.4367	20.312	23.99	17.4607	806	207	3	113.459	541	18	393	38
Cenchrus ciliaris L.	-103.384	20.2996	18.1552	14.587	62.0723	236.335	29.952	6.452	23.5	20.1033	17.6327	20.7807	14.9927	879	221	6	111.036	571	21	203	37
Cenchrus ciliaris L.	-102.741	20.4087	20.0815	16.7497	62.2572	264.59	33.108	6.204	26.904	22.1767	19.6333	23.086	16.554	793	214	2	119.869	552	12	187	27
Cenchrus ciliaris L.	-101.008	20.5083	18.5733	16.2787	62.9297	275.556	31.1	5.232	25.868	20.9473	15.7633	21.628	14.8433	654	153	6	108.068	419	23	304	25
Cenchrus ciliaris L.	-100.97	20.3367	16.8272	14.6883	63.2463	232.13	28.372	5.148	23.224	18.5787	16.5927	19.5467	13.7533	672	162	6	109.515	436	20	160	26
Cenchrus ciliaris L.	-100.878	20.21	18.4165	17.0997	66.9001	238.999	30.728	5.168	25.56	20.4133	17.892	21.0507	15.224	674	162	6	109.175	439	20	314	26
Cenchrus ciliaris L.	-100.29	20.3125	14.5097	14.4833	63.4566	227.416	25.488	2.664	22.824	15.826	12.424	17.0033	11.442	876	210	5	112.392	576	25	215	27
Cenchrus ciliaris L.	-99.8933	20.6633	17.6118	16.5117	63.3213	256.145	30.08	4.004	26.076	19.598	14.2067	20.4773	14.2067	467	91	5	86.6087	257	24	150	24
Cenchrus ciliaris L.	-99.8796	20.5128	17.9073	16.26	63.1211	266.238	30.164	4.404	25.76	20.1173	14.362	20.772	14.362	484	99	5	88.9725	273	24	148	24
Cenchrus ciliaris L.	-99.8031	20.6844	17.1573	15.8767	63.6901	243.807	29.244	4.316	24.928	19.0093	13.924	19.9207	13.924	480	100	5	88.5897	265	23	164	23
Cenchrus ciliaris L.	-99.6171	20.55	19.1258	16.4717	64.9206	251.866	31.34	5.968	25.372	21.1933	15.7513	21.8113	15.7513	406	72	6	79.2359	199	22	133	22
Cenchrus ciliaris L.	-99.3067	20.4867	17.9945	16.4143	66.3366	238.869	29.712	4.968	24.744	19.526	14.778	20.4793	14.778	378	65	6	74.1892	176	23	129	23
Cenchrus ciliaris L.	-98.7561	20.5913	20.1143	15.086	63.3227	249.26	31.712	7.888	23.824	21.5807	16.776	22.788	16.776	581	125	8	82.3914	295	29	166	29
Cenchrus ciliaris L.	-89.64	20.24	25.3697	14.2067	66.4608	209.396	36.124	14.748	21.376	26.6893	23.398	27.5567	22.4927	1086	203	22	71.6986	522	83	285	85
Cenchrus ciliaris L.	-89.4	20.2	25.4843	14.7953	67.7566	203.492	36.496	14.66	21.836	26.79	23.5907	27.5987	22.7047	1127	203	24	67.7582	529	92	295	96
Cenchrus ciliaris L.	-105.045	19.4995	25.2456	12.56	68.8094	217.129	32.7067	14.4533	18.2533	27.6022	22.6844	27.6067	22.6133	913	250	2	111.095	609	8	462	38
Cenchrus ciliaris L.	-104.995	19.4286	25.2657	13.2107	70.1799	203.294	32.94	14.116	18.824	27.4193	22.9627	27.5347	22.7627	1002	272	2	110.851	665	9	508	41
Cenchrus ciliaris L.	-104.135	19.7961	23.2772	17.2337	66.5598	220.716	35.568	9.676	25.892	24.8087	22.2427	25.5807	20.2193	814	193	2	110.983	525	17	363	40
Cenchrus ciliaris L.	-104.083	19.7821	22.9053	16.6807	65.869	213.047	35.052	9.728	25.324	24.8267	21.9607	25.1393	19.9653	758	181	3	110.024	487	17	342	40
Cenchrus ciliaris L.	-104.075	19.6583	22.9285	16.2477	66.3929	210.269	34.536	10.064	24.472	24.4253	21.97	25.1127	20.0153	772	180	2	108.162	494	16	333	44
Cenchrus ciliaris L.	-103.519	19.5658	16.9608	13.3397	64.1577	219.065	26.608	5.816	20.792	18.7353	15.8433	19.2287	13.9667	968	208	6	97.3511	566	23	404	66
Cenchrus ciliaris L.	-89.8711	19.6489	25.758	13.4327	64.98	213.494	36.128	15.456	20.672	27.054	23.8007	28.05	22.8647	1127	216	21	75.3508	548	75	286	80
Cenchrus ciliaris L.	-89.3319	19.865	25.4667	14.8513	69.0246	197.632	36.164	14.648	21.516	26.8473	23.6193	27.4633	22.758	1076	194	26	65.1412	478	87	382	96
Cenchrus ciliaris L.	-89	19.9	25.6577	14.836	69.2624	198.378	36.34	14.92	21.42	27.0927	23.7153	27.6787	22.9213	1159	202	28	63.0383	512	98	409	109
Cenchrus ciliaris L.	-88.8094	19.8981	25.947	14.9993	69.6477	196.916	36.628	15.092	21.536	27.3873	23.992	27.9827	23.2413	1224	212	29	63.3325	542	101	433	112
Cenchrus ciliaris L.	-88.73	19.77	25.9395	14.5923	70.0611	193.512	36.228	15.4	20.828	27.4167	23.9787	27.9167	23.2693	1237	212	32	61.8545	540	107	432	122
Cenchrus ciliaris L.	-104.983	19.3833	25.6202	13.243	70.2472	209.513	33.248	14.396	18.852	27.852	23.2413	27.94	23.0507	927	257	1	109.879	607	8	458	41
Cenchrus ciliaris L.	-96.6533	19.3983	24.0923	12.0533	63.2654	226.622	33.468	14.416	19.052	25.5687	23.3407	26.4073	20.928	1123	251	15	99.2579	671	48	503	53
Cenchrus ciliaris L.	-104.924	19.3106	25.8014	13.3583	70.3688	199.477	33.575	14.5917	18.9833	27.875	23.5389	28.0208	23.3278	906	253	1	110.244	593	6	450	39
Cenchrus ciliaris L.	-103.778	19.0827	25.4953	13.8407	75.4342	132.701	33.836	15.488	18.348	26.668	24.1767	26.9547	23.76	907	230	0	116.259	631	4	520	22
Cenchrus ciliaris L.	-102.226	19.1454	24.3403	15.738	68.2599	168.568	35.864	12.808	23.056	24.714	24.188	26.5453	22.2013	885	208	3	112.298	574	11	190	32
Cenchrus ciliaris L.	-102.058	19.0917	24.6973	16.5107	69.2678	166.026	36.428	12.592	23.836	25.114	24.3953	26.8207	22.5467	851	200	3	112.44	556	11	178	28
Cenchrus ciliaris L.	-100.012	19.0173	16.8602	14.2937	70.0121	140.29	27.188	6.772	20.416	17.258	15.7273	18.6033	15.0547	1181	230	8	97.8976	667	33	320	36
Cenchrus ciliaris L.	-99.0159	18.9679	18.4882	13.6257	68.1692	151.99	28.72	8.732	19.988	19.0987	16.6533	20.452	16.6533	981	199	5	104.623	587	21	280	21
Cenchrus ciliaris L.	-96.4944	19.3222	25.0295	13.685	67.2812	213.595	34.896	14.556	20.34	26.7233	24.35	27.2067	22.0187	1062	269	9	110.904	684	33	250	34
Cenchrus ciliaris L.	-96.4306	19.2778	25.1642	13.5077	66.7903	215.399	34.972	14.748	20.224	26.8653	22.8573	27.3773	22.1207	1032	263	10	108.862	663	35	242	37
Cenchrus ciliaris L.	-96.3833	19.2653	25.172	13.4093	66.5938	219.372	34.86	14.724	20.136	26.97	24.3727	27.3973	22.072	1016	256	9	107.741	650	33	483	37
Cenchrus ciliaris L.	-90.72	19.1	26.2068	12.2897	64.3438	210.962	36.036	16.936	19.1	27.478	25.7933	28.4873	23.3313	1310	249	19	85.6353	703	61	273	90
Cenchrus ciliaris L.	-89.33	19.09	25.1888	13.3937	69.7878	188.814	34.756	15.564	19.192	26.5853	24.8547	27.0493	22.5653	907	146	13	62.281	386	61	314	118
Cenchrus ciliaris L.	-98.8326	18.7421	22.5447	16.9707	69.7922	177.173	34.836	10.52	24.316	23.244	21.5067	24.9193	20.484	896	192	3	104.931	542	17	266	30
Cenchrus ciliaris L.	-102.058	18.6889	24.514	14.444	71.9609	129.743	34.492	14.42	20.072	24.9587	24.1693	26.0907	22.8053	837	193	2	112.194	548	7	157	28
Cenchrus ciliaris L.	-98.9581	18.3308	24.8675	17.363	71.5941	169.251	36.724	12.472	24.252	25.416	23.9467	27.1127	22.8807	913	191	2	108.023	559	12	265	23
Cenchrus ciliaris L.	-98.9364	18.53	23.3625	16.0423	71.2739	155.578	34.6	12.092	22.508	23.8147	22.512	25.3987	21.5453	954	200	3	107.017	585	15	277	28
Cenchrus ciliaris L.	-98.3781	18.5458	22.4615	16.2563	71.918	169.548	33.744	11.14	22.604	23.248	20.3807	24.6327	20.3807	761	174	3	103.662	457	14	254	14
Cenchrus ciliaris L.	-98.1667	18.2233	23.384	16.1253	72.3758	160.85	34.652	12.372	22.28	24.0127	21.436	25.434	21.4327	728	156	4	101.798	417	15	232	19
Cenchrus ciliaris L.	-97.3559	18.3054	23.267	17.634	69.1746	236.748	35.628	10.136	25.492	24.2907	21.3933	25.986	20.0793	392	93	3	100.299	205	13	138	13
Cenchrus ciliaris L.	-97.3433	18.1575	20.2862	15.0843	66.8869	215.469	31.496	8.944	22.552	21.5153	18.754	22.8547	17.482	545	120	5	92.7846	289	19	186	21
Cenchrus ciliaris L.	-97.2621	18.1647	22.7793	16.4707	67.5359	238.525	34.708	10.32	24.388	24.2193	21	25.5767	19.6293	498	107	4	96.0995	272	18	162	18
Cenchrus ciliaris L.	-97.1917	18.1583	24.7398	18.0717	69.7317	239.439	37.496	11.58	25.916	26.0893	21.5653	27.5833	21.5653	489	98	4	96.5087	277	15	153	15
Cenchrus ciliaris L.	-97.125	18.2083	24.6962	18.3503	70.0608	239.017	37.632	11.44	26.192	26.022	21.5513	27.5553	21.5513	597	116	6	95.0099	336	21	181	21
Cenchrus ciliaris L.	-97.0521	18.1597	23.262	17.2627	68.5462	238.719	35.648	10.464	25.184	24.062	21.5207	26.1513	20.1507	1055	198	15	88.3982	573	52	279	57
Cenchrus ciliaris L.	-90.7333	18.6167	26.1608	12.8003	64.6481	213.036	36.456	16.656	19.8	27.4013	25.8127	28.4873	23.2693	1384	255	22	76.9707	685	78	303	115
Cenchrus ciliaris L.	-89.68	18.52	25.3638	13.4523	69.0713	199.221	35.16	15.684	19.476	26.2	25.0327	27.39	22.6447	1042	202	23	64.8399	472	77	336	116
Cenchrus ciliaris L.	-97.1162	18.0484	25.2915	17.181	68.3195	238.162	37.784	12.636	25.148	26.1313	23.38	28.14	22.126	735	142	8	94.1897	415	28	210	28
Cenchrus ciliaris L.	-97.0333	17.7833	24.4733	15.8807	66.5577	227.473	36.292	12.432	23.86	25.208	22.7933	27.2567	21.526	839	161	11	90.7909	460	38	236	38
Cenchrus ciliaris L.	-97.0264	17.9558	25.8215	15.615	64.5035	241.629	37.892	13.684	24.208	26.668	23.8213	28.7607	22.6353	651	132	6	97.4511	376	22	180	23
Cenchrus ciliaris L.	-96.9976	17.8903	25.3752	15.1637	63.4675	246.527	37.36	13.468	23.892	26.2107	23.3827	28.3927	22.15	677	139	6	96.8758	390	24	187	24
Cenchrus ciliaris L.	-96.5879	17.6014	20.3352	13.2063	62.8036	215.039	30.964	9.936	21.028	20.9853	18.9327	22.9527	17.574	1931	350	32	83.5254	1027	105	449	189
Cenchrus ciliaris L.	-96.0417	17.7917	24.651	10.534	59.2463	232.545	33.852	16.072	17.78	26.0327	24.1427	27.1593	21.4487	3098	609	61	80.6983	1620	196	693	259
Cenchrus ciliaris L.	-94.9611	17.8833	25.4363	10.442	56.886	240.379	35.3	16.944	18.356	26.8373	24.9327	28.0733	22.148	1733	321	22	85.3173	957	82	332	153
Cenchrus ciliaris L.	-93.3917	17.8292	26.0865	10.2623	60.452	223.123	35.032	18.056	16.976	27.1113	27.3793	28.338	22.9587	2285	354	48	57.0022	1001	199	595	391
Cenchrus ciliaris L.	-96.3438	16.7548	20.4533	14.0707	71.1502	120.968	30.276	10.5	19.776	20.8847	19.0507	21.978	18.9807	594	136	1	96.8642	326	8	235	11
Cenchrus ciliaris L.	-93.1229	16.9138	23.6265	11.8643	63.8692	190.633	33.156	14.58	18.576	24.608	21.9067	25.7747	21.0327	1424	268	24	77.8667	692	88	397	104
Cenchrus ciliaris L.	-95.8589	16.4496	24.4845	14.6917	76.2332	109.726	33.88	14.608	19.272	25.0227	23.1313	25.9067	23.1313	623	132	1	101.909	365	8	208	8
Cenchrus ciliaris L.	-95.3211	16.1139	27.728	11.7782	75.4747	94.3051	35.3722	19.7667	15.6056	28.2667	26.462	28.7917	26.462	830	205	1	117.736	502	4	266	4
Cenchrus ciliaris L.	-95.2333	16.5667	26.1187	11.044	68.6133	134.953	34.372	18.276	16.096	26.77	24.8427	27.6487	24.2887	641	149	2	113.02	398	7	176	8
Cenchrus ciliaris L.	-95.0269	16.2097	27.5662	10.8042	70.4773	126.95	35.06	19.73	15.33	28.2317	25.7917	28.9267	25.7917	928	243	1	117.63	569	6	281	6
Cenchrus ciliaris L.	-95.0222	16.7	25.3652	9.469	61.2642	168.397	33.492	18.036	15.456	26.254	25.1633	27.228	23.0587	1012	233	9	100.582	589	30	257	42
Cenchrus ciliaris L.	-93.6641	16.6374	25.4042	13.699	68.1136	169.487	35.304	15.192	20.112	26.1827	23.17	27.386	23.17	1056	216	7	101.53	622	24	303	24
Cenchrus ciliaris L.	-93.3625	16.0586	23.7512	13.2697	69.402	152.273	32.936	13.816	19.12	24.4327	21.73	25.5013	21.73	1363	309	1	107.619	834	9	378	9
Cenchrus ciliaris L.	-96.1285	15.7376	27.0189	9.51859	71.0751	98.0267	33.4077	20.0154	13.3923	27.6692	25.6385	28.0872	25.6385	1155	263	4	107.354	654	15	372	15
Cenchrus ciliaris L.	-95.985	15.8203	27.2375	10.1326	73.1354	90.4588	33.8909	20.0364	13.8546	27.797	25.9909	28.2682	25.9909	1131	261	3	109.386	647	12	363	12
Cenchrus ciliaris L.	-95.4192	16.0319	27.8675	11.515	75.6173	88.2432	35.36	20.132	15.228	28.3227	26.7107	28.8967	26.7107	878	215	1	115.474	522	5	281	5
Cenchrus ciliaris L.	-92.1767	14.775	27.8463	13.3833	77.8825	67.4275	36.152	18.968	17.184	27.6907	27.156	28.8127	27.156	2031	421	5	89.7336	1012	26	314	26
Cenchrus ciliaris L.	-89.9594	14.8961	26.556	10.4927	70.0819	112.109	34.332	19.36	14.972	26.7927	26.0567	27.9433	25.1227	887	196	2	97.3334	460	12	114	35
Cenchrus ciliaris L.	-89.585	15.0256	27.4977	11.1913	72.5203	114.208	35.548	20.116	15.432	28.0227	26.9453	28.8087	25.9893	1027	203	10	91.0553	549	31	133	59
Cenchrus ciliaris L.	-87.0464	14.1581	18.5192	10.2057	65.137	174.578	26.272	10.604	15.668	19.3587	17.098	20.314	16.0787	1315	228	17	77.4749	570	59	463	69
Cenchrus ciliaris L.	-87.0061	14.0103	22.1458	11.3523	67.7024	141.116	30.6	13.832	16.768	22.624	21.11	23.6753	20.224	972	179	10	81.7048	434	34	343	70

## Sheet: Current Occurance Probability
Longitude	Latitude	Real Probability		Lower limit	Upper limit	Absolute frequency	Relative frequency
-114.117	29.0667	0.457463		0	0.1	4	0.013468
-112.296	29.0161	0.794528		0.1	0.2	7	0.023569
-112.221	28.9637	0.852276		0.2	0.3	13	0.043771
-111.927	28.8137	0.885524		0.3	0.4	16	0.0538721
-111.778	28.8309	0.7143		0.4	0.5	20	0.0673401
-111.701	28.9737	0.611177		0.5	0.6	49	0.164983
-111.6	28.8333	0.660876		0.6	0.7	59	0.198653
-111.549	28.9174	0.614647		0.7	0.8	59	0.198653
-111.364	28.8553	0.663065		0.8	0.9	39	0.131313
-111.27	28.9409	0.461213		0.9	1	31	0.104377
-111.139	29.0167	0.368499			Total	297	1
-110.605	29.0219	0.586439
-110.548	28.8203	0.654096
-110.401	29.0278	0.224517
-110.182	29.106	0.33157
-109.883	29.1667	0.253497
-109.187	28.9275	0.171282
-105.642	29.0417	0.085789
-103.916	29.1146	0.515195
-98.4453	28.9165	0.177617
-99.695	28.722	0.404479
-111.389	28.4425	0.945613
-111.253	28.3181	0.935496
-111.027	28.3356	0.975106
-111.016	28.2235	0.987312
-110.964	28.5883	0.898879
-110.726	28.1936	0.971415
-110.246	28.5911	0.550641
-109.835	28.6186	0.399619
-109.757	28.6119	0.410282
-109.705	28.556	0.481274
-109.252	28.4339	0.356855
-109.14	28.5764	0.212937
-105.289	28.1673	0.695263
-102.22	28.6593	0.604179
-99.1706	28.6675	0.286161
-99.1348	28.3401	0.396072
-98.12	28.1533	0.273618
-97.9161	28.2461	0.252497
-111.162	28.0575	0.892029
-113.367	27.6167	0.49883
-110.242	27.6249	0.969082
-110.204	28.0036	0.836823
-101.181	27.591	0.641518
-100.092	27.7917	0.55022
-99.9694	27.9471	0.566511
-97.52	28.01	0.293591
-81.4694	27.4693	0.292789
-113.176	27.3694	0.59823
-112.943	27.2908	0.731
-112.443	26.8806	0.670791
-112.013	26.9042	0.94434
-109.357	26.8191	0.917502
-109.295	26.7817	0.918836
-109.075	27.075	0.802679
-109.009	26.9503	0.65406
-109.008	27.0583	0.790596
-108.917	27	0.803155
-108.792	27.0833	0.765234
-107.619	27.1169	0.343827
-105.675	27.175	0.56548
-104.525	26.8917	0.675853
-102.402	27.3138	0.498207
-102.158	26.7835	0.600452
-100.278	27.1732	0.679184
-99.8773	26.7779	0.628631
-99.6583	27.2583	0.470509
-99.5961	27.3062	0.471705
-99.4271	27.0934	0.573671
-99.3778	27.0756	0.597165
-99.2714	26.7911	0.734773
-99.27	26.9	0.696083
-101.425	26.7417	0.673674
-100.858	26.7417	0.742735
-98.4555	26.7151	0.580586
-112.722	26.5849	0.663706
-112.108	26.2083	0.865509
-109.235	26.6677	0.92841
-109.109	26.5209	0.942109
-105.5	26.4689	0.466086
-104.8	26.25	0.648279
-104.196	26.5369	0.599491
-103.833	26.2167	0.822725
-103.773	26.6329	0.713366
-103.748	26.6812	0.697505
-103.43	26.09	0.509356
-102.65	26.3167	0.540827
-102.167	26.6333	0.624818
-101.387	26.6941	0.698828
-101.363	26.342	0.494189
-100.683	26.25	0.692318
-100.408	26.425	0.814669
-99.375	26.6917	0.699964
-99.225	26.6083	0.718765
-99.1473	26.4965	0.695321
-99.0704	26.4729	0.69199
-99.0255	26.423	0.712674
-98.9083	26.5667	0.672391
-98.0773	26.5252	0.55131
-97.9159	26.486	0.508773
-97.8424	26.0547	0.490869
-112.065	25.5771	0.665479
-112.05	25.8333	0.729949
-112.036	25.7587	0.743253
-111.984	25.4572	0.771019
-111.964	25.5931	0.749989
-106.621	25.4298	0.170594
-103.791	25.7936	0.857349
-103.78	25.95	0.828066
-103.67	26.0358	0.738057
-103.661	25.9477	0.728972
-103.658	25.5	0.861389
-103.65	25.8789	0.754579
-102.533	25.6333	0.762223
-101.25	25.4167	0.568588
-100.825	25.625	0.42209
-99.9995	25.7671	0.666809
-99.8583	25.8417	0.62654
-97.8145	25.674	0.748064
-106.5	25.4158	0.352603
-106.008	25.4083	0.118125
-102.492	25.4083	0.754286
-102.4	25.4	0.675801
-110.881	25.0556	0.873187
-107.896	25.1667	0.797535
-107.137	24.8017	0.74613
-105.722	25.34	0.506291
-104.558	25.185	0.84311
-103.775	25.2717	0.917228
-102.3	25.25	0.811442
-100.075	24.8233	0.272772
-99.7077	25.0381	0.763972
-112.142	24.6255	0.577565
-111.837	24.4629	0.742195
-111.664	24.6505	0.787197
-111.516	24.5524	0.829257
-111.444	24.3374	0.761563
-110.75	24.6	0.899165
-110.475	24.175	0.951993
-107.442	24.625	0.948581
-103.35	24.4889	0.741095
-100.408	24.3917	0.172038
-100.226	24.4211	0.19049
-99.5833	24.25	0.86092
-99.4871	24.2979	0.890736
-99.175	24.0917	0.898734
-98.3583	24.0917	0.733787
-98.25	24.63	0.755135
-110.068	24.0463	0.821777
-110.233	23.4354	0.953567
-110.108	24.025	0.758066
-110	23.5667	0.493231
-109.85	23.7333	0.952284
-109.793	23.4971	0.868726
-109.433	23.4385	0.914108
-106.844	23.7625	0.931871
-106.621	23.5016	0.913644
-106.596	23.675	0.705703
-104.2	23.7989	0.685233
-103.057	23.4319	0.584081
-103.006	23.7726	0.693639
-102.967	23.7167	0.66943
-100.567	23.8136	0.403113
-98.8917	23.775	0.863605
-98.425	23.9917	0.75243
-98.2417	23.9583	0.739981
-98.125	23.525	0.773673
-110.183	23.4	0.952605
-109.792	23.375	0.834193
-105.947	23.0389	0.622946
-102.963	23.3344	0.582059
-102.7	22.95	0.573037
-102.548	22.9683	0.596288
-102.375	23.275	0.567013
-100.216	23.1988	0.553872
-99.025	23.325	0.852359
-98.8083	22.7583	0.930644
-98.425	22.825	0.896636
-98.375	22.825	0.887929
-97.7917	23.0583	0.73587
-102.845	22.1072	0.675466
-102.391	22.4627	0.551238
-102.2	22.2235	0.619467
-102.136	22.3819	0.579115
-100.655	22.2433	0.595488
-98.125	22.525	0.847341
-106.458	21.4583	0.65177
-103.779	21.9001	0.80939
-103.443	21.9443	0.585029
-103.297	21.8078	0.62551
-102.973	21.7625	0.715013
-102.9	21.875	0.685969
-102.718	21.845	0.691091
-102.23	21.6813	0.627334
-101.535	21.8806	0.575871
-101.476	21.8856	0.574101
-101.389	21.8888	0.593323
-100.754	21.8472	0.625711
-100.719	21.8005	0.638442
-99.646	21.8441	0.860515
-103.117	21.3917	0.791714
-104.709	21.1247	0.368894
-104.275	21.1583	0.571763
-103.283	21.2667	0.61201
-103.242	21.175	0.745211
-103.179	21.1825	0.788574
-103.136	21.0642	0.642772
-100.798	21.2189	0.631909
-100.16	21.1018	0.729716
-99.9065	20.7847	0.571607
-99.7305	20.9482	0.835235
-99.5879	21.1658	0.379788
-99.5147	20.7719	0.716401
-90.3972	20.845	0.578762
-90.3208	20.8472	0.598858
-89.6936	20.8042	0.516185
-89.3019	20.9478	0.518905
-89.26	21.28	0.416174
-87.4667	21.1167	0.201995
-103.897	20.5914	0.671665
-103.384	20.2996	0.522597
-102.741	20.4087	0.67613
-101.008	20.5083	0.764524
-100.97	20.3367	0.624329
-100.878	20.21	0.692534
-100.29	20.3125	0.251701
-99.8933	20.6633	0.644652
-99.8796	20.5128	0.68657
-99.8031	20.6844	0.607758
-99.6171	20.55	0.72302
-99.3067	20.4867	0.592601
-98.7561	20.5913	0.751072
-89.64	20.24	0.592657
-89.4	20.2	0.507633
-105.045	19.4995	0.746152
-104.995	19.4286	0.661382
-104.135	19.7961	0.766398
-104.083	19.7821	0.770472
-104.075	19.6583	0.748363
-103.519	19.5658	0.388843
-89.8711	19.6489	0.643659
-89.3319	19.865	0.505406
-89	19.9	0.441324
-88.8094	19.8981	0.422417
-88.73	19.77	0.381963
-104.983	19.3833	0.763209
-96.6533	19.3983	0.546006
-104.924	19.3106	0.790023
-103.778	19.0827	0.708825
-102.226	19.1454	0.76095
-102.058	19.0917	0.8169
-100.012	19.0173	0.35293
-99.0159	18.9679	0.598182
-96.4944	19.3222	0.634657
-96.4306	19.2778	0.707255
-96.3833	19.2653	0.684178
-90.72	19.1	0.401204
-89.33	19.09	0.348558
-98.8326	18.7421	0.787548
-102.058	18.6889	0.769391
-98.9581	18.3308	0.879137
-98.9364	18.53	0.749706
-98.3781	18.5458	0.910269
-98.1667	18.2233	0.913249
-97.3559	18.3054	0.942992
-97.3433	18.1575	0.815755
-97.2621	18.1647	0.926192
-97.1917	18.1583	0.978327
-97.125	18.2083	0.968811
-97.0521	18.1597	0.693586
-90.7333	18.6167	0.31886
-89.68	18.52	0.386221
-97.1162	18.0484	0.949793
-97.0333	17.7833	0.890401
-97.0264	17.9558	0.974201
-96.9976	17.8903	0.968991
-96.5879	17.6014	0.055225
-96.0417	17.7917	0.079803
-94.9611	17.8833	0.130629
-93.3917	17.8292	0.010327
-96.3438	16.7548	0.815103
-93.1229	16.9138	0.304615
-95.8589	16.4496	0.919613
-95.3211	16.1139	0.776976
-95.2333	16.5667	0.871081
-95.0269	16.2097	0.782561
-95.0222	16.7	0.571919
-93.6641	16.6374	0.839299
-93.3625	16.0586	0.530377
-96.1285	15.7376	0.57094
-95.985	15.8203	0.589191
-95.4192	16.0319	0.743605
-92.1767	14.775	0.244144
-89.9594	14.8961	0.682641
-89.585	15.0256	0.503044
-87.0464	14.1581	0.275496
-87.0061	14.0103	0.479505

## Sheet: Occurrence probability changes
Data number	Longitude	Latitude	Occurrence probability under the current climate	Climate change model CanESM5
				Period 2041-2060				Period 2061-2080				Period 2081-2100
				Occurrence probability SSP1-2.6 scenario	Occurrence probability SSP2-4.5 scenario	Occurrence probability SSP3-7.0 scenario	Occurrence probability SSP3-8.5 scenario	Occurrence probability SSP1-2.6 scenario	Occurrence probability SSP2-4.5 scenario	Occurrence probability SSP3-7.0 scenario	Occurrence probability SSP3-8.5 scenario	Occurrence probability SSP1-2.6 scenario	Occurrence probability SSP2-4.5 scenario	Occurrence probability SSP3-7.0 scenario	Occurrence probability SSP3-8.5 scenario
Point 00001	-115.183	32.397	0.186475	0.210044	0.196334	0.191231	0.226211	0.187615	0.212883	0.132735	0.10439	0.193303	0.197551	0.081078	0.09908
Point 00002	-114.324	32.2803	0.078483	0.089811	0.077582	0.061906	0.067408	0.084191	0.066241	0.041242	0.045345	0.088655	0.049468	0.034878	0.038364
Point 00003	-115.593	32.1288	0.47597	0.496995	0.48466	0.428397	0.437947	0.479947	0.459818	0.332927	0.309526	0.495139	0.412398	0.322847	0.422666
Point 00004	-116.356	32.4352	0.126268	0.180556	0.179577	0.176206	0.200298	0.165194	0.196895	0.202905	0.212431	0.176251	0.206024	0.206993	0.227586
Point 00005	-115.239	32.2816	0.3174	0.401444	0.427966	0.415042	0.452041	0.409936	0.443045	0.420476	0.381171	0.418742	0.440358	0.238904	0.177574
Point 00006	-113.979	32.1483	0.343986	0.3584	0.280868	0.257992	0.253361	0.312891	0.236971	0.146724	0.161095	0.337709	0.181945	0.128996	0.14916
Point 00007	-115.031	32.4908	0.112565	0.141137	0.125702	0.135548	0.155559	0.122478	0.145584	0.091638	0.079594	0.126064	0.144604	0.048366	0.057384
Point 00008	-114.702	32.4674	0.064328	0.044115	0.037255	0.031952	0.034876	0.040867	0.03577	0.028317	0.036227	0.042897	0.031173	0.030146	0.034804
Point 00009	-116.473	32.5694	0.149507	0.214687	0.222588	0.21779	0.240851	0.203934	0.236528	0.24198	0.255293	0.219491	0.245821	0.242628	0.265206
Point 00010	-115.952	32.5444	0.287985	0.187067	0.143371	0.12035	0.141808	0.154764	0.147425	0.170126	0.223897	0.168777	0.154803	0.219286	0.248038
Point 00011	-115.816	32.4708	0.280183	0.1695	0.176714	0.175231	0.202405	0.146226	0.2131	0.243324	0.315158	0.153682	0.21773	0.263547	0.290633
Point 00012	-116.805	32.4435	0.214438	0.296197	0.25361	0.290898	0.264774	0.288956	0.258268	0.242856	0.229296	0.296504	0.297629	0.195386	0.142652
Point 00013	-116.728	32.2004	0.235173	0.286159	0.288927	0.29082	0.299657	0.288166	0.293329	0.279166	0.268125	0.291738	0.30167	0.243311	0.179515
Point 00014	-115.936	32.4622	0.144622	0.198166	0.199726	0.19862	0.225737	0.181735	0.222341	0.237482	0.274603	0.193481	0.229596	0.286485	0.347266
Point 00015	-115.211	32.1836	0.348195	0.443341	0.468499	0.460528	0.514513	0.457314	0.486656	0.461764	0.456316	0.463377	0.485027	0.31381	0.254028
Point 00016	-115.297	32.5457	0.116171	0.123962	0.114265	0.078919	0.09136	0.109071	0.087981	0.049384	0.049176	0.116528	0.077793	0.038543	0.048406
Point 00017	-114.149	32.2251	0.14025	0.165244	0.144278	0.120473	0.129	0.149867	0.129312	0.068831	0.078319	0.154488	0.093032	0.059632	0.065531
Point 00018	-117.056	32.5052	0.262259	0.356717	0.362195	0.365375	0.378697	0.352157	0.369544	0.330572	0.316895	0.357897	0.385049	0.312978	0.261883
Point 00019	-116.306	32.4737	0.118728	0.16915	0.163309	0.157379	0.183989	0.150014	0.18215	0.182227	0.201315	0.16457	0.190216	0.183666	0.201996
Point 00020	-115.745	32.3009	0.310536	0.179699	0.163878	0.154269	0.175092	0.158189	0.188205	0.207191	0.250732	0.179691	0.18224	0.246748	0.285804
Point 00021	-115.808	32.1438	0.221365	0.322283	0.329019	0.329341	0.351398	0.302256	0.348615	0.38708	0.42144	0.317236	0.363769	0.435708	0.520083
Point 00022	-115.354	32.5031	0.116786	0.123873	0.11623	0.088432	0.100002	0.107258	0.097151	0.052988	0.052236	0.117149	0.084246	0.038906	0.045683
Point 00023	-114.864	32.3391	0.061985	0.059047	0.052284	0.04417	0.04319	0.054437	0.04153	0.029414	0.037485	0.053063	0.034716	0.027565	0.033413
Point 00024	-116.747	32.4402	0.211842	0.315483	0.285082	0.300949	0.316353	0.307539	0.306209	0.333279	0.336744	0.319826	0.319695	0.349024	0.361875
Point 00025	-114.911	32.3822	0.096993	0.110673	0.109467	0.105843	0.108393	0.100849	0.100591	0.057508	0.05753	0.101712	0.084078	0.046034	0.053137
Point 00026	-114.573	32.3938	0.055136	0.035363	0.027556	0.027255	0.029635	0.033456	0.028635	0.024259	0.032051	0.034613	0.026705	0.025682	0.029652
Point 00027	-116.887	32.302	0.177372	0.244481	0.247722	0.261666	0.271216	0.245859	0.259227	0.270834	0.263337	0.24873	0.273538	0.260156	0.23677
Point 00028	-114.433	32.3196	0.077261	0.062837	0.048913	0.04036	0.043387	0.0586	0.041826	0.036548	0.045095	0.061124	0.037343	0.032051	0.039765
Point 00029	-114.914	32.2733	0.092112	0.100697	0.102994	0.106832	0.107167	0.101611	0.101454	0.059054	0.058894	0.094077	0.090235	0.042422	0.050665
Point 00030	-114.839	32.4611	0.097364	0.106347	0.09407	0.086136	0.085683	0.099115	0.081681	0.043202	0.056777	0.101932	0.068314	0.044885	0.051816
Point 00031	-116.026	32.5766	0.201119	0.251358	0.240667	0.21875	0.239127	0.231269	0.2423	0.414437	0.471853	0.242539	0.241556	0.480719	0.579892
Point 00032	-116.198	32.4099	0.105331	0.144839	0.139294	0.140327	0.153658	0.130437	0.157549	0.162563	0.183232	0.141031	0.164871	0.180963	0.206608
Point 00033	-114.597	32.3156	0.065392	0.048916	0.035634	0.03553	0.034841	0.043203	0.033775	0.029867	0.04003	0.045359	0.031696	0.031576	0.036433
Point 00034	-114.977	32.1553	0.273311	0.342857	0.359714	0.360195	0.394637	0.331185	0.390021	0.306591	0.252558	0.322319	0.377144	0.151641	0.137027
Point 00035	-115.645	32.1583	0.47544	0.513248	0.496527	0.461497	0.468037	0.489042	0.488674	0.360014	0.321773	0.516713	0.444228	0.318721	0.433987
Point 00036	-115.452	32.121	0.393215	0.360941	0.31173	0.253034	0.261668	0.337638	0.269803	0.243057	0.285066	0.363707	0.24569	0.308376	0.404342
Point 00037	-114.71	32.253	0.074938	0.061682	0.050879	0.041625	0.040876	0.058856	0.040718	0.035935	0.047577	0.058711	0.04037	0.033827	0.040625
Point 00038	-116.534	32.4917	0.203378	0.298537	0.303103	0.305185	0.324586	0.287304	0.32193	0.324195	0.335093	0.301357	0.334611	0.298767	0.316564
Point 00039	-113.954	32.2449	0.201132	0.236285	0.217084	0.200138	0.213374	0.213785	0.206435	0.114178	0.106368	0.222822	0.172395	0.083104	0.09228
Point 00040	-113.561	32.0869	0.102384	0.098772	0.084629	0.061367	0.067895	0.091924	0.064062	0.048539	0.055779	0.103778	0.050499	0.041523	0.047308
Point 00041	-115.354	32.4581	0.1871	0.198823	0.180557	0.17043	0.197448	0.174071	0.19326	0.113871	0.092716	0.179344	0.166894	0.068553	0.082158
Point 00042	-115.64	32.135	0.47544	0.513248	0.496527	0.461497	0.468037	0.489042	0.488674	0.360014	0.321773	0.516713	0.444228	0.318721	0.433987
Point 00043	-115.906	32.4054	0.136315	0.194608	0.192341	0.191808	0.210604	0.172587	0.213235	0.229424	0.260574	0.185994	0.22159	0.272629	0.324827
Point 00044	-114.925	32.4312	0.090788	0.099871	0.094328	0.100808	0.112013	0.092037	0.103691	0.060712	0.055517	0.092909	0.098379	0.042135	0.050979
Point 00045	-116.771	32.4848	0.255607	0.331276	0.323637	0.307324	0.282932	0.326615	0.315687	0.253527	0.203952	0.334563	0.316792	0.171282	0.168719
Point 00046	-114.075	32.2607	0.373837	0.455726	0.431054	0.408442	0.44072	0.414842	0.423013	0.271488	0.234746	0.453537	0.380012	0.190959	0.202902
Point 00047	-114.75	32.6427	0.119787	0.104876	0.091189	0.067431	0.074671	0.099863	0.070856	0.050289	0.066069	0.106472	0.052746	0.051321	0.061994
Point 00048	-115.406	32.1196	0.380916	0.313935	0.265133	0.22471	0.221472	0.296984	0.235774	0.254865	0.296662	0.315967	0.21553	0.324794	0.412966
Point 00049	-115.312	32.1695	0.280047	0.138844	0.133524	0.150782	0.159434	0.145769	0.168333	0.201324	0.259859	0.142223	0.168125	0.267791	0.286545
Point 00050	-116.432	32.1946	0.212303	0.30321	0.308881	0.309443	0.330205	0.294376	0.330199	0.313856	0.322834	0.309716	0.339794	0.320894	0.334549
Point 00051	-115.926	32.2485	0.063247	0.141597	0.142423	0.140097	0.159831	0.128141	0.154083	0.165984	0.188502	0.138624	0.163275	0.191671	0.243167
Point 00052	-114.839	32.3382	0.061985	0.059047	0.052284	0.04417	0.04319	0.054437	0.04153	0.029414	0.037485	0.053063	0.034716	0.027565	0.033413
Point 00053	-115.072	32.1781	0.314602	0.400182	0.442829	0.436223	0.481392	0.419646	0.464543	0.45067	0.405227	0.417138	0.46633	0.24881	0.185141
Point 00054	-115.664	32.6358	0.086093	0.093331	0.090534	0.066346	0.079449	0.077492	0.079173	0.041454	0.042379	0.080115	0.066141	0.034988	0.040395
Point 00055	-115.924	32.2233	0.063247	0.141597	0.142423	0.140097	0.159831	0.128141	0.154083	0.165984	0.188502	0.138624	0.163275	0.191671	0.243167
Point 00056	-116.212	32.3874	0.115067	0.159765	0.156333	0.155022	0.171878	0.144233	0.173392	0.182291	0.200275	0.155445	0.179424	0.20155	0.221369
Point 00057	-115.695	32.1205	0.461549	0.571606	0.547486	0.51633	0.528784	0.552323	0.539955	0.485563	0.436023	0.567688	0.531397	0.370766	0.395851
Point 00058	-116.231	32.1393	0.106387	0.175755	0.13318	0.165603	0.179544	0.140635	0.172443	0.192734	0.208572	0.177365	0.184344	0.223082	0.270681
Point 00059	-116.635	32.3419	0.288255	0.409643	0.421585	0.424672	0.449332	0.40411	0.442829	0.448261	0.453085	0.414191	0.455203	0.43915	0.440301
Point 00060	-116.557	32.3407	0.25459	0.362452	0.375242	0.370543	0.394815	0.357279	0.38874	0.381737	0.356744	0.369135	0.397257	0.345784	0.339654
Point 00061	-115.3	32.4872	0.164213	0.186535	0.168975	0.157502	0.165682	0.162327	0.165853	0.094859	0.075743	0.168455	0.142074	0.063379	0.075011
Point 00062	-115.698	32.1582	0.490393	0.548307	0.528361	0.505872	0.517081	0.52753	0.522192	0.404943	0.368959	0.550503	0.49961	0.343946	0.448337
Point 00063	-116.797	32.3427	0.218641	0.296604	0.295966	0.292067	0.273695	0.293275	0.267613	0.250081	0.239218	0.301454	0.301832	0.197424	0.14748
Point 00064	-114.498	32.1851	0.112139	0.096068	0.070498	0.057948	0.064055	0.08412	0.059568	0.059162	0.064891	0.084487	0.056486	0.04693	0.061892
Point 00065	-115.891	32.5984	0.122442	0.072876	0.07183	0.072886	0.083787	0.057591	0.089597	0.106843	0.12869	0.064094	0.095651	0.104374	0.110047
Point 00066	-115.101	32.2809	0.267284	0.343534	0.353081	0.338405	0.395769	0.337574	0.378132	0.363359	0.281105	0.338386	0.363378	0.16991	0.142359
Point 00067	-115.559	32.0991	0.472623	0.539105	0.510037	0.480023	0.496731	0.512845	0.509715	0.394511	0.358554	0.529975	0.49248	0.316817	0.413278
Point 00068	-116.449	32.5668	0.127192	0.18031	0.18372	0.185752	0.206027	0.171346	0.20348	0.20752	0.217206	0.185861	0.211457	0.207133	0.228421
Point 00069	-115.107	32.674	0.032354	0.019554	0.015238	0.013778	0.016411	0.018049	0.015326	0.013327	0.018322	0.019391	0.01721	0.013939	0.016903
Point 00070	-115.863	32.1772	0.1383	0.212061	0.219184	0.220035	0.237834	0.197882	0.236621	0.256805	0.28343	0.210573	0.246612	0.297727	0.358321
Point 00071	-115.586	32.5181	0.389244	0.417785	0.382426	0.346642	0.38013	0.361378	0.372992	0.250305	0.208171	0.386908	0.354844	0.185406	0.201083
Point 00072	-115.243	32.5687	0.119456	0.133963	0.124127	0.104763	0.115625	0.124844	0.110199	0.063572	0.065471	0.127048	0.098622	0.049686	0.059806
Point 00073	-116.268	32.3189	0.135549	0.191606	0.191552	0.193747	0.210252	0.178761	0.208345	0.220829	0.23603	0.19095	0.216582	0.2438	0.255656
Point 00074	-116.529	32.2224	0.260188	0.368455	0.37997	0.36914	0.400136	0.358861	0.393047	0.384323	0.389837	0.373237	0.399483	0.367192	0.332595
Point 00232	-113.674	32.0825	0.315717	0.339641	0.26322	0.221687	0.222666	0.293199	0.223708	0.139131	0.158202	0.316103	0.170283	0.11985	0.135587
Point 00075	-115.074	32.0204	0.322932	0.389394	0.410922	0.428951	0.431037	0.40527	0.425563	0.365322	0.3087	0.382729	0.413786	0.208898	0.21698
Point 00076	-116.661	31.9009	0.241086	0.293572	0.301243	0.314139	0.323657	0.294176	0.313369	0.327299	0.319277	0.298634	0.326349	0.314942	0.302144
Point 00077	-114.908	32.0614	0.223658	0.238586	0.25275	0.255947	0.268897	0.238533	0.246288	0.149183	0.123698	0.234979	0.236038	0.098039	0.117404
Point 00078	-115.346	31.4477	0.296697	0.397845	0.405603	0.409234	0.44363	0.380213	0.438617	0.483881	0.51907	0.400904	0.461266	0.530857	0.575633
Point 00079	-115.434	32.0653	0.395682	0.395743	0.368517	0.302578	0.308044	0.377572	0.323424	0.228453	0.263921	0.393222	0.292067	0.288404	0.382999
Point 00080	-114.858	31.7286	0.572325	0.661578	0.650872	0.633069	0.672572	0.659702	0.631631	0.544425	0.469476	0.665018	0.612577	0.427734	0.460673
Point 00081	-115.17	31.6519	0.444035	0.583538	0.592191	0.584424	0.607202	0.58405	0.598897	0.579988	0.556134	0.587096	0.581636	0.506635	0.383455
Point 00082	-107.148	31.7351	0.091107	0.128169	0.141967	0.153291	0.169186	0.114805	0.155108	0.206529	0.239518	0.110169	0.16084	0.296687	0.371343
Point 00083	-116.502	31.5451	0.258691	0.33676	0.351028	0.371571	0.385049	0.340118	0.371636	0.41366	0.432443	0.34431	0.388679	0.458885	0.515521
Point 00084	-113.858	31.6172	0.652015	0.801483	0.777874	0.78596	0.773366	0.790441	0.766184	0.693883	0.608892	0.788463	0.748311	0.522952	0.50889
Point 00085	-113.316	31.57	0.188042	0.201129	0.166357	0.118407	0.115616	0.171631	0.117275	0.070784	0.083517	0.194117	0.085438	0.06414	0.070754
Point 00086	-113.001	31.8457	0.228307	0.265565	0.24762	0.209982	0.252018	0.228979	0.215062	0.137312	0.130344	0.264947	0.198444	0.102265	0.11986
Point 00087	-115.014	31.9064	0.409928	0.498358	0.504983	0.546185	0.5462	0.541478	0.529431	0.459831	0.385087	0.508781	0.515244	0.310414	0.32778
Point 00088	-111.68	31.4567	0.131458	0.181332	0.168469	0.164959	0.204567	0.158851	0.179314	0.177458	0.220561	0.171066	0.175082	0.15444	0.132429
Point 00089	-116.573	31.8843	0.255939	0.350621	0.350426	0.353097	0.367914	0.343375	0.361172	0.316937	0.302018	0.353117	0.373224	0.296747	0.233401
Point 00090	-115.375	31.5867	0.332697	0.43925	0.465794	0.47272	0.502119	0.434255	0.494622	0.537639	0.566179	0.449894	0.502756	0.584478	0.591547
Point 00091	-116.411	31.4968	0.246701	0.357431	0.344208	0.365635	0.38122	0.347329	0.365055	0.403638	0.426732	0.355907	0.378833	0.447983	0.487643
Point 00092	-113.511	32.0263	0.127761	0.113117	0.095411	0.070786	0.074165	0.106636	0.070255	0.056601	0.071511	0.116157	0.06341	0.052348	0.060829
Point 00093	-113.521	31.6679	0.469441	0.467762	0.394656	0.300443	0.299313	0.423628	0.310306	0.192617	0.234089	0.462275	0.231968	0.179743	0.206374
Point 00094	-115.223	31.4259	0.405131	0.5582	0.579084	0.588502	0.617052	0.5496	0.607921	0.631492	0.63167	0.560951	0.616489	0.624173	0.624019
Point 00095	-112.669	31.5053	0.157049	0.213407	0.197858	0.199325	0.223057	0.181729	0.207081	0.137255	0.116694	0.20534	0.195461	0.078969	0.086898
Point 00096	-107.629	31.7428	0.128481	0.172291	0.190837	0.199529	0.229784	0.1572	0.218627	0.279585	0.342069	0.159885	0.225314	0.385351	0.466213
Point 00097	-114.409	31.8023	0.434623	0.476271	0.458855	0.414073	0.385527	0.467502	0.393292	0.236365	0.290603	0.452417	0.317906	0.188269	0.223416
Point 00098	-114.357	31.6202	0.746063	0.853215	0.846914	0.846711	0.84684	0.852445	0.829843	0.745395	0.655103	0.83407	0.79574	0.524763	0.567278
Point 00099	-115.287	31.6251	0.329358	0.264917	0.223841	0.191704	0.196438	0.249982	0.195794	0.210792	0.248386	0.271818	0.181382	0.277405	0.36662
Point 00100	-113.751	31.9017	0.187315	0.225327	0.194706	0.15547	0.152874	0.195956	0.149835	0.08008	0.092696	0.21435	0.111122	0.068483	0.076308
Point 00101	-113.78	31.7602	0.236091	0.275527	0.235112	0.198659	0.187413	0.239532	0.186865	0.091661	0.11167	0.262206	0.13485	0.081995	0.090581
Point 00102	-111.813	31.4286	0.105879	0.148435	0.131886	0.128701	0.156472	0.129689	0.142612	0.131225	0.145773	0.137341	0.134422	0.106372	0.101454
Point 00103	-112.395	31.6656	0.055335	0.075581	0.069842	0.070779	0.080206	0.060152	0.070496	0.052599	0.046183	0.073943	0.064881	0.032079	0.040481
Point 00104	-114.819	31.9454	0.545621	0.674476	0.687827	0.708206	0.715056	0.697139	0.686654	0.630697	0.558234	0.666681	0.684355	0.442056	0.466562
Point 00105	-107.999	31.424	0.096306	0.120949	0.130135	0.144093	0.173478	0.112246	0.158564	0.207211	0.256893	0.112226	0.162456	0.293298	0.362687
Point 00106	-113.912	31.8768	0.220874	0.26319	0.25121	0.226959	0.208087	0.24215	0.202183	0.099333	0.11803	0.252221	0.158152	0.084684	0.094243
Point 00107	-116.357	31.646	0.2473	0.360116	0.336954	0.357957	0.369404	0.327039	0.35996	0.395644	0.418842	0.359573	0.376345	0.437628	0.474828
Point 00108	-115.978	31.44	0.190872	0.252751	0.261498	0.264534	0.281775	0.245576	0.278929	0.304945	0.329859	0.256869	0.28633	0.351005	0.390211
Point 00109	-107.603	31.684	0.125381	0.167714	0.18708	0.205447	0.225675	0.154024	0.213772	0.275469	0.32959	0.156305	0.22111	0.379951	0.439508
Point 00110	-114.431	31.9505	0.269938	0.256171	0.242193	0.183711	0.18757	0.253949	0.186649	0.137923	0.145337	0.245961	0.140761	0.101412	0.128861
Point 00111	-115.365	31.8018	0.406158	0.405797	0.381182	0.326357	0.333268	0.393013	0.337457	0.243698	0.265242	0.408641	0.310193	0.301314	0.387932
Point 00112	-115.466	31.9414	0.425821	0.534819	0.53028	0.499558	0.509242	0.517733	0.518147	0.482954	0.442687	0.537742	0.505532	0.379111	0.340779
Point 00113	-113.039	31.4416	0.111479	0.154005	0.129117	0.11242	0.115965	0.126976	0.113176	0.052249	0.063001	0.142104	0.091969	0.044833	0.052139
Point 00114	-112.966	31.4406	0.108559	0.147795	0.134906	0.118012	0.123413	0.1204	0.120444	0.053928	0.060214	0.140799	0.094388	0.045145	0.052539
Point 00115	-115.653	32.0158	0.411903	0.549758	0.550367	0.540327	0.548492	0.536182	0.555605	0.51763	0.516621	0.547149	0.541791	0.445146	0.378534
Point 00116	-114.939	31.9768	0.418716	0.496021	0.496253	0.524552	0.554076	0.494893	0.528313	0.429906	0.346499	0.491455	0.507661	0.253521	0.286419
Point 00117	-106.934	31.506	0.080297	0.116898	0.12823	0.140657	0.153093	0.106361	0.145838	0.197466	0.228764	0.100059	0.147681	0.279447	0.334565
Point 00118	-107.134	31.696	0.0919	0.127443	0.134617	0.156777	0.162715	0.114531	0.160566	0.209826	0.24871	0.110067	0.161002	0.294126	0.371047
Point 00119	-115.755	31.6661	0.139688	0.193333	0.19213	0.195033	0.21022	0.183505	0.209567	0.233047	0.26209	0.192218	0.223832	0.277795	0.330066
Point 00120	-116.703	32.0354	0.223326	0.277265	0.279783	0.285849	0.296418	0.279164	0.286486	0.27874	0.267897	0.281948	0.297328	0.257831	0.191391
Point 00121	-106.521	31.6865	0.167828	0.315226	0.329228	0.366824	0.38056	0.271707	0.361747	0.448298	0.529089	0.2585	0.37088	0.615926	0.709157
Point 00122	-112.516	31.4684	0.097558	0.134602	0.132577	0.129109	0.158302	0.116561	0.134402	0.136324	0.135992	0.135575	0.12927	0.07137	0.075436
Point 00123	-107.907	31.4931	0.190682	0.248911	0.263471	0.285101	0.311788	0.213105	0.287488	0.362275	0.438231	0.222171	0.303127	0.492348	0.578656
Point 00124	-107.037	31.5342	0.089114	0.133185	0.140451	0.158133	0.160992	0.115116	0.160577	0.215672	0.247406	0.110184	0.162647	0.299153	0.356052
Point 00125	-113.205	31.8955	0.14337	0.14559	0.108066	0.087812	0.090161	0.123686	0.085484	0.062464	0.076789	0.138425	0.066139	0.054326	0.066467
Point 00126	-112.096	31.5195	0.287796	0.402714	0.398422	0.412999	0.443233	0.339746	0.38992	0.396082	0.454933	0.372451	0.371708	0.329182	0.278122
Point 00127	-107.291	31.553	0.088154	0.118921	0.132226	0.147401	0.16021	0.108396	0.146167	0.196263	0.226925	0.103347	0.152815	0.286978	0.345129
Point 00128	-114.371	31.7417	0.564612	0.619831	0.604911	0.569449	0.563177	0.606137	0.560299	0.371007	0.374507	0.60528	0.458388	0.280963	0.299385
Point 00129	-116.632	31.962	0.235035	0.325667	0.294847	0.302461	0.312396	0.319882	0.303548	0.298677	0.286745	0.326552	0.313849	0.280083	0.212874
Point 00130	-114.559	31.975	0.220337	0.239595	0.198159	0.165087	0.16508	0.220422	0.165857	0.114072	0.123307	0.211492	0.125997	0.085446	0.106572
Point 00131	-113.394	31.7091	0.374027	0.305367	0.23183	0.177817	0.183046	0.2585	0.188557	0.142426	0.174916	0.299412	0.154337	0.122703	0.146229
Point 00132	-115.723	31.968	0.335149	0.453701	0.457135	0.444261	0.448151	0.433871	0.459855	0.431037	0.438089	0.452113	0.45533	0.401031	0.333477
Point 00133	-115.149	32.0474	0.415767	0.549201	0.560743	0.609948	0.614089	0.573888	0.584575	0.58031	0.562792	0.556177	0.589931	0.470877	0.349715
Point 00134	-107.002	31.582	0.084186	0.123506	0.130461	0.151623	0.162994	0.106911	0.149532	0.202607	0.231441	0.106203	0.155958	0.282117	0.341337
Point 00135	-115.776	31.5425	0.1359	0.187571	0.191725	0.189447	0.208942	0.173951	0.209402	0.22655	0.258163	0.184685	0.217129	0.255371	0.310587
Point 00136	-112.417	31.4423	0.173332	0.245486	0.226767	0.227651	0.258614	0.206152	0.229559	0.232602	0.244572	0.22672	0.224183	0.146827	0.147753
Point 00137	-114.794	31.8657	0.580952	0.684633	0.702381	0.71301	0.721018	0.702519	0.692075	0.604482	0.51392	0.687628	0.66954	0.451297	0.474558
Point 00138	-112.842	31.6423	0.176973	0.238356	0.211606	0.219392	0.230804	0.193459	0.207192	0.133888	0.113761	0.22156	0.18374	0.089635	0.097114
Point 00139	-106.876	31.4881	0.07679	0.118363	0.124429	0.141926	0.150786	0.102962	0.142433	0.19325	0.219794	0.097018	0.149692	0.273109	0.326338
Point 00140	-114.243	32.0177	0.244421	0.2507	0.231287	0.186128	0.188567	0.235411	0.187839	0.129101	0.136708	0.241854	0.146379	0.105996	0.116164
Point 00141	-112.575	31.6075	0.061181	0.085348	0.074842	0.077765	0.090559	0.071313	0.080866	0.063184	0.056326	0.083055	0.077236	0.033354	0.041951
Point 00142	-113.934	31.9783	0.192958	0.223593	0.19595	0.169194	0.155768	0.198763	0.159559	0.082548	0.091607	0.215464	0.118089	0.072477	0.080942
Point 00143	-114.871	31.6966	0.596357	0.685035	0.669999	0.662447	0.685479	0.674667	0.641016	0.553327	0.491962	0.692492	0.643614	0.45043	0.483638
Point 00144	-113.632	32.06	0.279384	0.296632	0.241565	0.202767	0.202536	0.257718	0.20328	0.124506	0.141577	0.293149	0.154345	0.102484	0.127345
Point 00145	-116.51	31.6323	0.252921	0.316039	0.328469	0.347534	0.35923	0.316923	0.349836	0.387968	0.408078	0.322168	0.365045	0.433834	0.494942
Point 00146	-112.981	31.7381	0.19563	0.240506	0.230592	0.18982	0.211	0.197607	0.197805	0.108127	0.11181	0.232202	0.161529	0.085342	0.097803
Point 00147	-115.507	31.6615	0.251549	0.347106	0.360716	0.357457	0.381094	0.329002	0.381981	0.406797	0.449811	0.349558	0.392228	0.475781	0.548517
Point 00148	-114.642	31.8598	0.606141	0.699604	0.677739	0.669061	0.662954	0.703662	0.646436	0.527689	0.487522	0.671116	0.613516	0.421228	0.447644
Point 00149	-112.821	31.78	0.239475	0.323145	0.285763	0.282171	0.335891	0.270226	0.290056	0.256679	0.229932	0.299478	0.278778	0.142331	0.156884
Point 00150	-114.123	31.8609	0.304042	0.321967	0.279723	0.216108	0.214024	0.294404	0.21707	0.139889	0.146277	0.298905	0.1595	0.115611	0.126595
Point 00151	-116.385	31.8356	0.24803	0.315003	0.327052	0.339458	0.354214	0.315809	0.344882	0.379417	0.40543	0.32203	0.36151	0.425052	0.461588
Point 00152	-115.282	31.7228	0.343925	0.273013	0.231152	0.193409	0.199898	0.259001	0.204557	0.223404	0.265443	0.271952	0.192052	0.293082	0.392004
Point 00153	-112.265	31.6726	0.059083	0.076479	0.074016	0.071892	0.081319	0.062093	0.071793	0.049403	0.042919	0.07452	0.061677	0.033335	0.042115
Point 00154	-108.004	31.6971	0.156262	0.250674	0.252937	0.284594	0.291913	0.222477	0.285858	0.336361	0.396951	0.221526	0.287617	0.464439	0.563313
Point 00155	-112.913	31.5694	0.12364	0.156746	0.136693	0.118445	0.126438	0.130672	0.12143	0.056385	0.065782	0.149905	0.093815	0.048801	0.060717
Point 00156	-116.344	31.5195	0.249797	0.363142	0.369374	0.380357	0.399514	0.353168	0.389779	0.414017	0.434489	0.362527	0.406897	0.45171	0.487529
Point 00157	-111.932	31.4935	0.156322	0.209617	0.217633	0.211564	0.247554	0.186894	0.215779	0.218747	0.250939	0.208433	0.19549	0.174462	0.147708
Point 00158	-114.213	31.6161	0.566469	0.619991	0.585637	0.565589	0.547057	0.596808	0.548703	0.356274	0.369782	0.609726	0.450976	0.260112	0.298017
Point 00159	-108.023	31.7796	0.090397	0.129834	0.128415	0.145095	0.156662	0.104781	0.144879	0.187236	0.245216	0.112907	0.152179	0.274553	0.355892
Point 00160	-115.341	31.7973	0.406158	0.405797	0.381182	0.326357	0.333268	0.393013	0.337457	0.243698	0.265242	0.408641	0.310193	0.301314	0.387932
Point 00161	-111.559	31.4213	0.298305	0.400446	0.398628	0.396577	0.468662	0.369014	0.440916	0.459266	0.526014	0.392568	0.43333	0.479052	0.477759
Point 00162	-112.337	31.7308	0.053054	0.06776	0.064109	0.065105	0.069818	0.056145	0.063107	0.045722	0.040268	0.06872	0.058377	0.030953	0.036583
Point 00163	-116.408	31.7419	0.247211	0.32174	0.330894	0.345943	0.362369	0.321169	0.351718	0.388191	0.412325	0.327166	0.367798	0.431114	0.47197
Point 00164	-115.533	32.0517	0.460114	0.526245	0.501019	0.468833	0.489006	0.50358	0.498812	0.390399	0.355078	0.522112	0.4836	0.305716	0.398366
Point 00165	-112.895	31.4325	0.129897	0.158596	0.139375	0.113755	0.121008	0.139588	0.118002	0.058426	0.069348	0.151148	0.093012	0.046667	0.057036
Point 00166	-114.278	32.0142	0.227545	0.229221	0.206881	0.171072	0.161266	0.22054	0.162305	0.117209	0.123381	0.21226	0.128136	0.096126	0.10538
Point 00167	-116.723	31.9408	0.232358	0.290421	0.295656	0.311542	0.324028	0.291577	0.311266	0.339776	0.350925	0.295061	0.324156	0.359814	0.365421
Point 00168	-114.303	31.8254	0.39185	0.393101	0.371173	0.295187	0.285704	0.372879	0.289858	0.195312	0.223005	0.392428	0.221855	0.149315	0.178184
Point 00169	-115.948	32.0516	0.037708	0.105973	0.114192	0.117626	0.129728	0.097659	0.125307	0.139301	0.153733	0.10381	0.139103	0.157178	0.176767
Point 00170	-114.85	31.8924	0.550092	0.659023	0.672121	0.685882	0.69778	0.673973	0.656778	0.577727	0.49135	0.65376	0.64661	0.428882	0.444818
Point 00171	-114.947	32.0601	0.25582	0.280104	0.29347	0.307496	0.334108	0.279951	0.319293	0.193875	0.157976	0.272955	0.281578	0.108803	0.13023
Point 00172	-106.636	31.5404	0.066739	0.118238	0.125706	0.14235	0.147178	0.10226	0.141856	0.192142	0.275012	0.095917	0.147971	0.328705	0.418539
Point 00173	-112.317	31.5654	0.058854	0.080926	0.075996	0.076622	0.086508	0.066893	0.075726	0.062882	0.059261	0.079219	0.074263	0.035286	0.042743
Point 00174	-112.603	31.7735	0.084349	0.108303	0.101406	0.097853	0.111988	0.089883	0.093175	0.06159	0.058081	0.109427	0.083423	0.045121	0.057009
Point 00175	-114.873	31.9907	0.478009	0.619862	0.630793	0.654104	0.677439	0.631333	0.641453	0.595253	0.548435	0.612837	0.653326	0.39711	0.40634
Point 00176	-116.344	31.8466	0.245161	0.347856	0.357736	0.363782	0.356702	0.33837	0.376282	0.381694	0.407375	0.3528	0.393788	0.42034	0.452412
Point 00177	-112.691	31.5779	0.194792	0.269915	0.240959	0.240937	0.282061	0.222089	0.249008	0.19133	0.162003	0.25161	0.250755	0.104052	0.121034
Point 00178	-106.741	31.4911	0.084445	0.13262	0.147325	0.16754	0.172766	0.121655	0.16707	0.215186	0.25931	0.113449	0.165589	0.307072	0.377043
Point 00179	-108.187	31.6628	0.075954	0.103381	0.104309	0.116892	0.131909	0.090539	0.121321	0.159983	0.21293	0.092755	0.129042	0.236237	0.305012
Point 00180	-115.678	32.0554	0.428508	0.564009	0.559159	0.545231	0.549918	0.549945	0.55584	0.524185	0.506186	0.561991	0.543897	0.433555	0.365484
Point 00181	-115.855	31.9851	0.063251	0.152963	0.156795	0.158107	0.173405	0.144087	0.167032	0.185018	0.203792	0.151086	0.180632	0.208322	0.237655
Point 00182	-113.758	31.8207	0.22001	0.24949	0.215429	0.174902	0.164126	0.225308	0.160443	0.085872	0.09975	0.235739	0.113423	0.073774	0.081671
Point 00183	-106.97	31.7175	0.070422	0.10259	0.107663	0.122188	0.135361	0.088916	0.119364	0.165982	0.195823	0.08824	0.127653	0.243086	0.293839
Point 00184	-113.563	31.472	0.319705	0.352832	0.294681	0.238205	0.237729	0.305511	0.250154	0.128081	0.153947	0.336889	0.175296	0.115709	0.127959
Point 00185	-115.12	31.8592	0.461685	0.548956	0.547981	0.559189	0.552854	0.555972	0.549952	0.506204	0.47294	0.537823	0.533022	0.383212	0.358637
Point 00186	-108.129	31.4699	0.099133	0.129485	0.141754	0.141544	0.169113	0.117019	0.15488	0.205988	0.253265	0.120435	0.164342	0.302368	0.379311
Point 00187	-115.715	31.8761	0.24805	0.337815	0.347818	0.342155	0.359149	0.322863	0.361806	0.485282	0.509855	0.33695	0.362647	0.522122	0.607065
Point 00188	-116.438	31.6426	0.250742	0.364773	0.369683	0.380724	0.402455	0.355196	0.358329	0.398111	0.419885	0.362589	0.409428	0.440325	0.482686
Point 00189	-106.385	31.4638	0.050812	0.10099	0.114034	0.129938	0.136061	0.09079	0.130547	0.180101	0.26182	0.084988	0.121716	0.323544	0.397064
Point 00190	-113.429	31.8949	0.247531	0.230472	0.188208	0.147783	0.146634	0.200514	0.151438	0.096431	0.122128	0.224429	0.113111	0.089593	0.105822
Point 00191	-114.36	31.7139	0.564612	0.619831	0.604911	0.569449	0.563177	0.606137	0.560299	0.371007	0.374507	0.60528	0.458388	0.280963	0.299385
Point 00192	-113.196	31.4578	0.2109	0.244286	0.210075	0.181466	0.173805	0.208407	0.178887	0.08462	0.09972	0.244209	0.133862	0.077355	0.089544
Point 00193	-106.497	31.6365	0.113348	0.204411	0.228274	0.249338	0.258378	0.184236	0.300717	0.380238	0.456759	0.171849	0.302549	0.528741	0.634412
Point 00194	-111.884	31.5382	0.177583	0.239552	0.239333	0.221325	0.272585	0.209432	0.24894	0.240491	0.289021	0.237751	0.232676	0.192833	0.180768
Point 00195	-107.938	31.5312	0.160828	0.214052	0.213871	0.245461	0.268027	0.18687	0.258487	0.325231	0.380779	0.193024	0.263023	0.441048	0.532618
Point 00196	-116.576	32.0738	0.239951	0.348006	0.314916	0.327607	0.344263	0.341662	0.333352	0.366338	0.38519	0.34991	0.351039	0.394946	0.424824
Point 00197	-112.278	31.474	0.079948	0.113946	0.104993	0.105796	0.120471	0.094705	0.102125	0.090957	0.092786	0.108345	0.09889	0.05112	0.063372
Point 00198	-116.197	31.9383	0.175534	0.242373	0.251283	0.244399	0.26584	0.233205	0.267799	0.27594	0.293602	0.243435	0.27293	0.272858	0.271468
Point 00199	-108.14	31.7467	0.119543	0.167734	0.171044	0.185046	0.202072	0.14107	0.185285	0.239922	0.307889	0.151449	0.19406	0.342292	0.440515
Point 00200	-115.531	31.6295	0.251549	0.347106	0.360716	0.357457	0.381094	0.329002	0.381981	0.406797	0.449811	0.349558	0.392228	0.475781	0.548517
Point 00201	-113.686	31.8622	0.333295	0.284428	0.223346	0.161858	0.162015	0.242302	0.160558	0.126555	0.15152	0.28171	0.130885	0.114348	0.122277
Point 00202	-114.105	31.6035	0.512668	0.555562	0.527633	0.487089	0.468078	0.539552	0.470874	0.284609	0.315172	0.55558	0.400187	0.246904	0.267004
Point 00203	-113.18	31.5752	0.172527	0.180266	0.146639	0.114213	0.110497	0.156417	0.109806	0.067119	0.079196	0.181869	0.08236	0.057628	0.067051
Point 00204	-115.02	32.0423	0.24473	0.264367	0.297836	0.289692	0.329281	0.276776	0.311888	0.223594	0.172785	0.266499	0.301428	0.113215	0.135682
Point 00205	-111.854	31.4999	0.125079	0.174072	0.158575	0.159912	0.196202	0.150372	0.172682	0.158954	0.182487	0.16546	0.162697	0.128094	0.118386
Point 00206	-115.018	31.4685	0.566633	0.628999	0.576056	0.551034	0.600682	0.602676	0.543653	0.447394	0.434489	0.619721	0.543066	0.413186	0.453655
Point 00207	-112.009	31.4792	0.273422	0.374767	0.374346	0.381482	0.408136	0.316822	0.385624	0.393345	0.457416	0.360054	0.36815	0.337967	0.29385
Point 00208	-116.215	31.4893	0.226121	0.31349	0.3213	0.330048	0.345912	0.312029	0.342651	0.37285	0.398642	0.317145	0.353916	0.421387	0.45743
Point 00209	-107.141	31.5104	0.098554	0.134218	0.148178	0.160221	0.173532	0.122275	0.170805	0.218819	0.262983	0.116242	0.172738	0.308924	0.372138
Point 00210	-116.08	31.9336	0.09849	0.163833	0.150324	0.15511	0.167654	0.156129	0.164639	0.184053	0.197477	0.164878	0.173735	0.204873	0.25207
Point 00211	-115.994	31.9086	0.056771	0.140231	0.142702	0.143865	0.157116	0.132004	0.154737	0.149379	0.160893	0.141021	0.167511	0.172195	0.210528
Point 00212	-115.813	31.8102	0.074537	0.149465	0.150096	0.150074	0.164695	0.139068	0.164755	0.17668	0.19639	0.147349	0.173256	0.19956	0.23681
Point 00213	-116.096	31.4697	0.163786	0.229662	0.241934	0.249877	0.263433	0.230955	0.261414	0.290112	0.314951	0.238017	0.270554	0.334211	0.386557
Point 00214	-116.417	31.4639	0.244198	0.328139	0.338725	0.357922	0.37258	0.326703	0.358734	0.39804	0.420243	0.331824	0.37276	0.443798	0.498522
Point 00215	-114.996	31.6451	0.521471	0.623737	0.619985	0.61268	0.639562	0.64183	0.603296	0.545894	0.452353	0.626743	0.594254	0.419404	0.434006
Point 00216	-113.557	32.0581	0.122944	0.124287	0.10117	0.079632	0.087249	0.116146	0.083143	0.063307	0.072433	0.12719	0.06281	0.054198	0.063085
Point 00217	-106.558	31.5769	0.049955	0.095549	0.103492	0.11623	0.123443	0.082513	0.116307	0.153263	0.19141	0.078686	0.118711	0.221509	0.363594
Point 00218	-112.487	31.7412	0.136108	0.174446	0.167098	0.161669	0.18439	0.1459	0.165165	0.12672	0.108889	0.16891	0.160168	0.078275	0.092237
Point 00219	-107.199	31.7871	0.093457	0.132827	0.141492	0.166698	0.170055	0.119448	0.16399	0.215087	0.262648	0.116005	0.16748	0.306533	0.361983
Point 00220	-108.092	31.6114	0.076823	0.103182	0.108116	0.114836	0.137695	0.089698	0.125601	0.166794	0.21716	0.091549	0.139841	0.252904	0.317948
Point 00221	-116.358	31.7479	0.19402	0.264094	0.276179	0.282684	0.296266	0.264918	0.291053	0.318581	0.340728	0.271671	0.304287	0.361322	0.408126
Point 00222	-106.796	31.4198	0.076685	0.121185	0.127139	0.14445	0.153758	0.104575	0.145723	0.197672	0.224247	0.103173	0.146372	0.278947	0.333342
Point 00223	-116.285	31.9324	0.190713	0.26668	0.275798	0.272015	0.290804	0.255985	0.294125	0.309085	0.327519	0.267106	0.303505	0.314637	0.310712
Point 00224	-114.939	31.4659	0.65225	0.687938	0.661313	0.629757	0.65186	0.690441	0.613466	0.512871	0.496974	0.692203	0.606067	0.50409	0.545568
Point 00225	-107.222	31.7617	0.09822	0.138767	0.153766	0.16631	0.178101	0.124962	0.164801	0.225079	0.264355	0.121247	0.177232	0.318779	0.378917
Point 00226	-106.411	31.6299	0.083745	0.170525	0.19467	0.2161	0.228427	0.164531	0.22329	0.356031	0.403761	0.152816	0.239776	0.461927	0.574958
Point 00227	-107.672	31.5469	0.132061	0.175652	0.188836	0.210911	0.217286	0.153634	0.214846	0.275277	0.342569	0.156213	0.23086	0.391969	0.46575
Point 00228	-113.139	31.7851	0.11129	0.133241	0.100676	0.083087	0.085008	0.106284	0.07921	0.045351	0.054935	0.1256	0.064013	0.041029	0.047857
Point 00229	-113.376	31.9854	0.126628	0.103707	0.07351	0.05756	0.06514	0.087489	0.064155	0.050017	0.064693	0.100448	0.057718	0.044375	0.051605
Point 00230	-113.612	31.7211	0.460692	0.406588	0.326222	0.242941	0.257718	0.366074	0.269275	0.198195	0.240305	0.411614	0.210871	0.176443	0.196882
Point 00231	-113.56	31.6772	0.369857	0.341939	0.29662	0.219017	0.219225	0.308232	0.223683	0.150308	0.173987	0.349549	0.153055	0.133396	0.142842
Point 00233	-113.163	31.62	0.30256	0.322717	0.26059	0.22727	0.226133	0.270978	0.217667	0.133061	0.157623	0.310479	0.171561	0.118789	0.137473
Point 00234	-114.87	31.5674	0.586558	0.686512	0.663065	0.664538	0.692782	0.670521	0.648719	0.574318	0.477788	0.691522	0.646967	0.459292	0.487287
Point 00235	-115.14	31.7915	0.481135	0.604399	0.620378	0.619843	0.638802	0.621188	0.62638	0.617795	0.583204	0.612892	0.609597	0.545097	0.39799
Point 00236	-107.213	31.6565	0.086389	0.120342	0.128095	0.147528	0.155124	0.104601	0.147559	0.192782	0.229151	0.104842	0.153228	0.281355	0.35726
Point 00237	-115.797	31.5633	0.140142	0.19388	0.196812	0.195549	0.214906	0.180623	0.215434	0.230054	0.258219	0.191028	0.222943	0.260468	0.315432
Point 00238	-115.265	31.4296	0.346783	0.471431	0.483502	0.498838	0.52551	0.444764	0.51009	0.554109	0.57173	0.467459	0.533963	0.563376	0.587764
Point 00239	-108.033	31.6728	0.156262	0.250674	0.252937	0.284594	0.291913	0.222477	0.285858	0.336361	0.396951	0.221526	0.287617	0.464439	0.563313
Point 00240	-114.89	31.589	0.610208	0.700482	0.67848	0.673972	0.699706	0.6869	0.648554	0.581703	0.500657	0.7037	0.649646	0.485656	0.516047
Point 00241	-114.928	31.7762	0.514137	0.611111	0.607826	0.605547	0.640465	0.626874	0.603886	0.536016	0.474229	0.617664	0.590746	0.439549	0.455523
Point 00242	-115.252	31.4591	0.349638	0.466364	0.489913	0.495284	0.525672	0.446498	0.512612	0.550524	0.57595	0.472066	0.529616	0.568869	0.589632
Point 00243	-112.57	31.5281	0.086107	0.118643	0.113661	0.118121	0.129828	0.100205	0.115581	0.107491	0.107101	0.118509	0.115046	0.053582	0.06176
Point 00244	-115.057	31.5574	0.502255	0.588906	0.578009	0.554299	0.568051	0.598341	0.548099	0.489151	0.397247	0.590588	0.516936	0.391797	0.416931
Point 00245	-115.716	31.5307	0.138802	0.198108	0.191808	0.191458	0.208114	0.1774	0.213749	0.226468	0.258348	0.192767	0.226394	0.252543	0.31072
Point 00246	-114.954	31.9957	0.418716	0.496021	0.496253	0.524552	0.554076	0.494893	0.528313	0.429906	0.346499	0.491455	0.507661	0.253521	0.286419
Point 00247	-106.94	31.7639	0.064917	0.094101	0.101579	0.11318	0.123046	0.084108	0.113335	0.150557	0.182277	0.083106	0.121906	0.219644	0.282156
Point 00248	-114.201	32.0774	0.375394	0.408845	0.350384	0.297739	0.309666	0.365009	0.300543	0.199546	0.20318	0.394423	0.245642	0.161735	0.184578
Point 00249	-113.557	31.8482	0.351703	0.378599	0.316839	0.288034	0.287282	0.350082	0.295602	0.147944	0.185443	0.372895	0.221517	0.13805	0.160019
Point 00250	-108.985	30.8168	0.185787	0.219493	0.270479	0.29007	0.323637	0.234178	0.301282	0.375513	0.456177	0.19505	0.233805	0.517725	0.619976
Point 00251	-107.011	31.0077	0.162972	0.208773	0.225613	0.2428	0.276325	0.189071	0.246955	0.317649	0.363049	0.174385	0.249076	0.433352	0.484677
Point 00252	-108.954	30.9202	0.1815	0.287364	0.291899	0.307852	0.329046	0.243032	0.308258	0.384431	0.433983	0.250026	0.309314	0.495072	0.59165
Point 00253	-109.543	30.8671	0.129286	0.144238	0.187566	0.194451	0.214049	0.160764	0.204652	0.262147	0.323261	0.122614	0.150072	0.345033	0.44106
Point 00254	-108.088	30.8897	0.145566	0.176587	0.186161	0.203114	0.213135	0.156741	0.205035	0.260323	0.319278	0.161168	0.210264	0.37409	0.460388
Point 00255	-108.666	31.2538	0.079615	0.105176	0.109056	0.142888	0.15242	0.089539	0.146619	0.185675	0.23874	0.095521	0.113456	0.272172	0.344486
Point 00256	-106.388	31.209	0.070232	0.123582	0.135326	0.159036	0.163198	0.111125	0.159543	0.202977	0.235727	0.106833	0.146376	0.364301	0.409638
Point 00257	-106.009	30.7983	0.048613	0.144716	0.180829	0.216704	0.226298	0.138091	0.197127	0.278621	0.308337	0.129109	0.206443	0.384962	0.453037
Point 00258	-111.799	31.3142	0.21458	0.295829	0.261321	0.250813	0.304527	0.24729	0.281875	0.260994	0.303225	0.27283	0.282396	0.23785	0.229236
Point 00259	-107.514	31.2462	0.176276	0.228066	0.22939	0.265282	0.274543	0.201548	0.272298	0.33999	0.397233	0.191073	0.274149	0.44558	0.5167
Point 00260	-105.806	31.0149	0.098604	0.325892	0.377524	0.438711	0.457972	0.301798	0.419857	0.534191	0.579573	0.280952	0.42198	0.680974	0.731886
Point 00261	-107.965	31.3712	0.103518	0.138596	0.141445	0.162912	0.173072	0.118912	0.166214	0.213509	0.253274	0.12278	0.169124	0.288453	0.37109
Point 00262	-106.54	30.837	0.154019	0.203178	0.216772	0.240515	0.255256	0.182724	0.235134	0.305769	0.41526	0.166067	0.233752	0.509052	0.581506
Point 00263	-115.799	31.3777	0.177563	0.238651	0.249965	0.248469	0.268073	0.231741	0.267661	0.288891	0.314099	0.24319	0.275421	0.328374	0.373798
Point 00264	-111.548	31.2899	0.135161	0.180903	0.174493	0.167063	0.196826	0.157023	0.183161	0.184667	0.223718	0.177767	0.214886	0.170086	0.156817
Point 00265	-116.085	31.0508	0.256132	0.35586	0.366297	0.378705	0.394719	0.347214	0.383035	0.40843	0.429959	0.358827	0.402957	0.459401	0.510375
Point 00266	-109.045	30.9428	0.207244	0.337453	0.357769	0.398922	0.401431	0.306058	0.395116	0.464673	0.531997	0.329608	0.396396	0.581018	0.666355
Point 00267	-106.881	31.2453	0.110837	0.155632	0.168302	0.181001	0.206006	0.141334	0.186078	0.244716	0.279551	0.133032	0.186542	0.340839	0.408015
Point 00268	-109.228	31.1908	0.099549	0.112999	0.123466	0.170626	0.142836	0.109339	0.131732	0.243945	0.314483	0.10762	0.139243	0.337166	0.427121
Point 00269	-116.185	31.3427	0.246	0.35928	0.3682	0.379613	0.400076	0.348991	0.386312	0.416331	0.443371	0.359431	0.409371	0.460214	0.496508
Point 00270	-105.89	30.9941	0.082902	0.243197	0.289185	0.369764	0.395611	0.214395	0.369235	0.451286	0.517936	0.208264	0.382964	0.605816	0.675925
Point 00271	-111.515	31.3216	0.151472	0.206377	0.201239	0.185422	0.225189	0.178997	0.212108	0.216516	0.254844	0.192587	0.236603	0.211315	0.194836
Point 00272	-112.121	31.2521	0.218732	0.282749	0.28482	0.257087	0.297257	0.245491	0.26127	0.222708	0.238122	0.279267	0.256292	0.149308	0.187233
Point 00273	-111.865	30.8459	0.162229	0.189962	0.174463	0.148562	0.181562	0.170103	0.171651	0.112263	0.136556	0.190038	0.167678	0.119646	0.141806
Point 00274	-116.04	30.8993	0.275393	0.371103	0.379911	0.389164	0.402725	0.360422	0.398854	0.425329	0.442965	0.372051	0.414535	0.463629	0.510148
Point 00275	-107.765	31.053	0.184358	0.230045	0.237222	0.261198	0.286767	0.202626	0.255626	0.342576	0.398815	0.199149	0.265845	0.466548	0.527786
Point 00276	-116.048	30.974	0.27477	0.377667	0.385763	0.401642	0.417012	0.371938	0.407056	0.444496	0.46643	0.382314	0.424826	0.483324	0.53255
Point 00277	-110.501	31.134	0.204415	0.311395	0.318345	0.330925	0.362227	0.290798	0.357148	0.403137	0.464548	0.305803	0.373621	0.472059	0.563895
Point 00278	-109.95	30.8376	0.219215	0.291679	0.295884	0.373794	0.331616	0.263548	0.327981	0.44412	0.517874	0.285837	0.341941	0.547704	0.674576
Point 00279	-112.604	31.2437	0.285482	0.366923	0.345242	0.352659	0.368459	0.309022	0.349404	0.252835	0.220426	0.364399	0.306024	0.158304	0.181886
Point 00280	-107.925	31.3101	0.126559	0.16444	0.162815	0.186352	0.21288	0.143668	0.197536	0.252551	0.308885	0.14741	0.201955	0.34598	0.429932
Point 00281	-107.24	31.3523	0.182452	0.237337	0.245146	0.280419	0.293437	0.207238	0.281116	0.3636	0.408545	0.206036	0.294381	0.489099	0.543694
Point 00282	-115.909	31.1334	0.227171	0.302673	0.310997	0.312537	0.322134	0.295219	0.327786	0.348007	0.367672	0.304395	0.343232	0.377217	0.405263
Point 00283	-111.386	30.9689	0.176187	0.217053	0.192562	0.180841	0.209015	0.184733	0.201599	0.161601	0.165729	0.206846	0.209255	0.140071	0.172455
Point 00284	-109.473	30.9725	0.153608	0.163477	0.163144	0.232936	0.186114	0.138723	0.171834	0.309556	0.366914	0.149693	0.187316	0.412587	0.501779
Point 00285	-107.467	30.8636	0.207042	0.250653	0.265926	0.292744	0.305049	0.229696	0.283781	0.368921	0.423856	0.212107	0.292178	0.481542	0.547355
Point 00286	-108.721	30.7735	0.12128	0.159245	0.163796	0.177033	0.188326	0.138777	0.181229	0.215329	0.273037	0.140095	0.179386	0.316994	0.399777
Point 00287	-115.072	31.2526	0.658163	0.813214	0.815292	0.828496	0.830985	0.811745	0.827453	0.803346	0.781458	0.824675	0.799454	0.730285	0.585671
Point 00288	-116.262	31.3701	0.261734	0.375905	0.385174	0.398023	0.418225	0.363933	0.403334	0.442347	0.456251	0.373234	0.422956	0.481311	0.52611
Point 00289	-113.389	31.4032	0.303488	0.324975	0.282257	0.20334	0.202539	0.296414	0.2114	0.109877	0.138424	0.326816	0.161966	0.099302	0.119288
Point 00290	-113.23	31.4134	0.237879	0.269148	0.21932	0.173472	0.171086	0.238711	0.168044	0.09301	0.109709	0.248948	0.124653	0.080655	0.095944
Point 00291	-110.393	31.1996	0.083917	0.108941	0.101829	0.109559	0.121268	0.090216	0.112058	0.130047	0.163479	0.098685	0.12581	0.163896	0.180482
Point 00292	-116.175	31.2753	0.245395	0.353542	0.36288	0.378583	0.397923	0.346268	0.384214	0.416081	0.44725	0.353938	0.403635	0.452361	0.48395
Point 00293	-112.193	31.2509	0.282861	0.349262	0.349171	0.335126	0.376224	0.302895	0.346168	0.296531	0.306687	0.359616	0.328004	0.188752	0.233955
Point 00294	-105.685	30.7853	0.07035	0.198269	0.252866	0.318126	0.341644	0.183832	0.3236	0.41921	0.456775	0.176337	0.310509	0.552917	0.614969
Point 00295	-110.909	31.2178	0.207799	0.280221	0.276826	0.277825	0.327964	0.259494	0.306874	0.347141	0.42065	0.272731	0.336585	0.425117	0.472447
Point 00296	-109.858	30.7534	0.203376	0.310014	0.310454	0.327093	0.352732	0.266262	0.345475	0.400326	0.471962	0.246312	0.352611	0.508289	0.637405
Point 00297	-107.933	30.8886	0.209633	0.260929	0.259108	0.28622	0.306424	0.228036	0.286198	0.363761	0.423115	0.229552	0.289554	0.473006	0.553213
Point 00298	-112.373	31.3434	0.329867	0.463497	0.463846	0.456038	0.504451	0.398911	0.476757	0.478373	0.517771	0.458501	0.436606	0.40028	0.290367
Point 00299	-107.306	31.3363	0.193171	0.249603	0.266038	0.284883	0.307628	0.226602	0.29364	0.377567	0.427043	0.216313	0.29687	0.491616	0.559793
Point 00300	-115.436	31.0113	0.028082	0.06817	0.077737	0.089133	0.096074	0.068513	0.096975	0.133955	0.159084	0.06893	0.111428	0.174994	0.208379
Point 00301	-107.739	30.848	0.29824	0.442006	0.466365	0.50777	0.510177	0.409344	0.493882	0.585158	0.639497	0.406779	0.510442	0.718601	0.766329
Point 00302	-106.568	31.1205	0.137087	0.189413	0.205611	0.22214	0.244848	0.171453	0.223319	0.294925	0.401474	0.156973	0.225035	0.482791	0.569226
Point 00303	-111.598	31.0982	0.375905	0.49133	0.485617	0.477131	0.549802	0.455288	0.522344	0.523453	0.572367	0.480649	0.535303	0.546152	0.500144
Point 00304	-106.799	30.9622	0.119615	0.156055	0.175037	0.194836	0.204665	0.14808	0.188559	0.247783	0.28497	0.134852	0.181094	0.348685	0.401459
Point 00305	-112.052	30.8834	0.428222	0.531244	0.545437	0.537435	0.578092	0.49341	0.536791	0.518762	0.515245	0.531424	0.512389	0.390075	0.3855
Point 00306	-114.99	30.995	0.476781	0.646014	0.658674	0.690314	0.698385	0.616094	0.683327	0.731633	0.778274	0.636769	0.705635	0.752589	0.767217
Point 00307	-110.511	30.8964	0.193853	0.260129	0.257794	0.262265	0.298644	0.231887	0.29027	0.325393	0.393951	0.246868	0.308187	0.396701	0.45743
Point 00308	-115.998	30.965	0.269469	0.368525	0.378579	0.38918	0.40577	0.361452	0.399564	0.429646	0.455835	0.372206	0.41611	0.466803	0.492529
Point 00309	-106.239	30.7722	0.217188	0.282259	0.302867	0.329555	0.344683	0.256541	0.368813	0.465809	0.523179	0.234868	0.362764	0.611922	0.687639
Point 00310	-107.524	31.2765	0.173856	0.218421	0.234845	0.261807	0.270688	0.191309	0.260621	0.324542	0.392703	0.188226	0.280713	0.441498	0.516785
Point 00311	-111.717	30.9143	0.206879	0.243943	0.21957	0.194558	0.238451	0.210458	0.23399	0.160957	0.169146	0.229665	0.233058	0.155214	0.189506
Point 00312	-108.577	30.7979	0.096922	0.126763	0.138132	0.1411	0.155088	0.115439	0.140848	0.185238	0.231249	0.117939	0.141825	0.278563	0.349051
Point 00313	-116.195	31.1688	0.248516	0.352078	0.360467	0.376217	0.390699	0.342444	0.378266	0.405206	0.428234	0.353955	0.398308	0.456567	0.512492
Point 00314	-111.12	31.1766	0.276368	0.3874	0.377557	0.38585	0.422394	0.356811	0.412187	0.46699	0.539343	0.37158	0.439895	0.549587	0.611382
Point 00315	-107.015	30.9216	0.22484	0.283425	0.305366	0.326818	0.347018	0.247511	0.330967	0.429635	0.47164	0.247355	0.333645	0.537012	0.591306
Point 00316	-115.952	31.1424	0.234525	0.314036	0.3237	0.325264	0.334663	0.304672	0.33836	0.359769	0.381972	0.316536	0.353767	0.396858	0.422614
Point 00317	-105.592	30.9426	0.074375	0.22707	0.246927	0.283177	0.297753	0.213856	0.282383	0.352689	0.395734	0.194217	0.283812	0.455038	0.543516
Point 00318	-115.949	31.0864	0.236726	0.320331	0.330953	0.33419	0.349882	0.312248	0.347847	0.366372	0.389012	0.323731	0.362546	0.412702	0.437528
Point 00319	-114.862	30.8217	0.612644	0.740181	0.720353	0.741513	0.757623	0.751708	0.720683	0.653522	0.65295	0.729605	0.734727	0.498426	0.44845
Point 00320	-110.152	31.0502	0.083121	0.099298	0.102601	0.099125	0.11516	0.089605	0.106676	0.124495	0.152362	0.094846	0.120028	0.140902	0.145955
Point 00321	-115.607	31.3723	0.182348	0.247622	0.255219	0.251017	0.268022	0.236217	0.27503	0.295949	0.314739	0.25191	0.293544	0.319644	0.376028
Point 00322	-108.675	31.1899	0.12783	0.163005	0.166618	0.227574	0.236651	0.139582	0.230111	0.265141	0.348262	0.142248	0.17404	0.370196	0.504534
Point 00323	-107.67	31.0554	0.301776	0.449102	0.442998	0.484359	0.516628	0.406726	0.50071	0.57742	0.634283	0.386082	0.484297	0.705393	0.781807
Point 00324	-115.914	30.9247	0.26586	0.354139	0.364874	0.367272	0.384554	0.342859	0.380171	0.402826	0.431217	0.35467	0.396087	0.442883	0.462571
Point 00325	-110.081	31.0335	0.126612	0.154661	0.151532	0.15585	0.16561	0.127989	0.169039	0.176908	0.22555	0.139265	0.169056	0.219105	0.242565
Point 00326	-110.044	30.9352	0.179012	0.216649	0.209098	0.269182	0.239339	0.179364	0.227248	0.336221	0.43626	0.200479	0.236973	0.442336	0.564372
Point 00327	-109.635	30.7656	0.102446	0.151606	0.149896	0.153902	0.175564	0.125858	0.162862	0.207455	0.262464	0.135993	0.169307	0.298563	0.38428
Point 00328	-115.643	31.1298	0.155348	0.216094	0.219361	0.223696	0.238885	0.212017	0.240779	0.26378	0.27923	0.223812	0.251797	0.296235	0.344619
Point 00329	-106.237	31.1449	0.145244	0.222242	0.231077	0.252017	0.265391	0.202086	0.2958	0.383646	0.43638	0.18562	0.29003	0.516062	0.601867
Point 00330	-108.626	31.0541	0.068505	0.0871	0.113847	0.127662	0.133274	0.093299	0.125848	0.16173	0.19943	0.077492	0.096441	0.235844	0.30222
Point 00331	-116.08	31.1449	0.246686	0.34882	0.356422	0.367486	0.385959	0.336124	0.374184	0.395119	0.419305	0.351355	0.394877	0.443971	0.482903
Point 00332	-115.542	30.8047	0.211469	0.270772	0.280197	0.283893	0.303037	0.272472	0.304424	0.341237	0.356601	0.279768	0.318408	0.376809	0.424251
Point 00333	-111.198	31.1406	0.2478	0.308846	0.29647	0.303459	0.348808	0.268351	0.332953	0.358654	0.431751	0.299118	0.358862	0.378631	0.390085
Point 00334	-115.234	31.345	0.392197	0.54182	0.563266	0.568303	0.608675	0.511575	0.580827	0.622411	0.637679	0.545673	0.602514	0.628633	0.655206
Point 00335	-107.083	30.8109	0.151274	0.189824	0.206314	0.235708	0.236986	0.172282	0.233913	0.289377	0.345536	0.158197	0.226831	0.399639	0.436457
Point 00336	-112.399	30.8868	0.238955	0.279733	0.246746	0.199313	0.221332	0.241011	0.207965	0.127429	0.157679	0.269623	0.176854	0.124038	0.142639
Point 00337	-109.551	31.0011	0.12289	0.135286	0.134654	0.189768	0.210985	0.11887	0.201461	0.254921	0.305014	0.124771	0.156832	0.345968	0.447522
Point 00338	-111.261	30.7824	0.236941	0.283254	0.267563	0.253754	0.310374	0.26352	0.284927	0.28962	0.276327	0.275544	0.305884	0.224426	0.255063
Point 00339	-115.049	31.2346	0.655927	0.809317	0.810847	0.830904	0.836322	0.808306	0.818681	0.802517	0.774643	0.823166	0.802369	0.732656	0.583364
Point 00340	-116.35	31.3753	0.257126	0.348876	0.360463	0.382396	0.397255	0.348415	0.380476	0.42147	0.445113	0.3524	0.395876	0.473085	0.528556
Point 00341	-110.303	30.8911	0.176649	0.219363	0.215869	0.2766	0.242695	0.184398	0.235838	0.337509	0.436403	0.199172	0.238479	0.460423	0.586009
Point 00342	-108.821	31.1346	0.10023	0.277001	0.307831	0.346077	0.370188	0.247735	0.362355	0.429432	0.502345	0.257906	0.365925	0.532913	0.619471
Point 00343	-115.86	30.9097	0.233414	0.304866	0.314249	0.312245	0.330584	0.298464	0.329728	0.347789	0.374218	0.310566	0.340446	0.391275	0.410765
Point 00344	-115.609	31.3989	0.183529	0.245085	0.250363	0.247991	0.267944	0.233446	0.273651	0.295062	0.312201	0.25083	0.289585	0.319041	0.376937
Point 00345	-114.915	31.258	0.649938	0.716997	0.709592	0.707778	0.718094	0.705665	0.697186	0.590584	0.516982	0.718301	0.676643	0.491544	0.518511
Point 00346	-107.373	31.1571	0.2423	0.295662	0.319243	0.351871	0.381544	0.273247	0.34377	0.441631	0.490936	0.260578	0.358329	0.563989	0.594069
Point 00347	-107.453	31.3238	0.155819	0.201184	0.210408	0.22809	0.253001	0.182798	0.240627	0.314795	0.357032	0.174013	0.253542	0.417687	0.483212
Point 00348	-111.119	30.8327	0.110547	0.136558	0.135284	0.125214	0.143688	0.119565	0.138443	0.120442	0.123308	0.131577	0.149045	0.096845	0.117154
Point 00349	-115.186	31.1553	0.36008	0.502713	0.504771	0.521052	0.55948	0.465934	0.531068	0.595235	0.639669	0.485778	0.566266	0.633157	0.701326
Point 00350	-105.85	30.8785	0.051341	0.158148	0.190878	0.241749	0.255106	0.144586	0.231669	0.29769	0.339692	0.135368	0.243429	0.421844	0.491529
Point 00351	-106.962	30.7507	0.108585	0.135356	0.151244	0.172128	0.176189	0.126898	0.162348	0.212427	0.246916	0.116671	0.15834	0.30107	0.347158
Point 00352	-116.209	31.244	0.258536	0.367495	0.375199	0.392068	0.410466	0.357859	0.394505	0.416266	0.440025	0.365746	0.414863	0.465866	0.52317
Point 00353	-112.225	30.8213	0.283605	0.294225	0.28216	0.227751	0.271004	0.279566	0.247838	0.163181	0.195419	0.303712	0.210069	0.163433	0.178949
Point 00354	-111.695	31.3229	0.153489	0.20176	0.18622	0.177479	0.211364	0.170742	0.202645	0.189109	0.21332	0.200619	0.222211	0.152959	0.171024
Point 00355	-111.48	30.8756	0.212464	0.239949	0.217298	0.188057	0.229719	0.204518	0.215417	0.148527	0.166556	0.223199	0.219536	0.167769	0.202894
Point 00356	-108.711	30.9141	0.057648	0.073543	0.097975	0.105613	0.113178	0.08068	0.102682	0.138854	0.170206	0.064419	0.103065	0.20142	0.264128
Point 00357	-107.792	31.3708	0.170781	0.219786	0.226212	0.251695	0.276291	0.199151	0.254919	0.32101	0.39096	0.196612	0.271412	0.436311	0.515565
Point 00358	-108.983	30.8612	0.185428	0.223361	0.269673	0.290322	0.322116	0.233015	0.303223	0.362279	0.451817	0.201831	0.308008	0.510397	0.6073
Point 00359	-109.228	31.0166	0.099488	0.110023	0.123908	0.172382	0.127275	0.10671	0.123843	0.235594	0.301961	0.11019	0.124131	0.339094	0.416326
Point 00360	-116.09	31.0168	0.26014	0.358359	0.366544	0.38094	0.386795	0.351355	0.386149	0.41434	0.434988	0.362032	0.403763	0.463438	0.516284
Point 00361	-115.827	31.3614	0.174249	0.234074	0.245664	0.246988	0.266654	0.226746	0.263848	0.287036	0.312128	0.24041	0.272001	0.324149	0.372742
Point 00362	-108.447	30.9618	0.091971	0.120443	0.123223	0.133448	0.134415	0.104569	0.129936	0.168157	0.219573	0.109571	0.136391	0.253714	0.323236
Point 00363	-112.967	31.078	0.174315	0.206606	0.179587	0.157232	0.151676	0.179308	0.144042	0.066761	0.081218	0.195787	0.117418	0.061186	0.071219
Point 00364	-110.607	31.1897	0.142447	0.182477	0.175963	0.179732	0.207285	0.150088	0.192174	0.211696	0.272708	0.17103	0.208322	0.256053	0.547343
Point 00365	-110.982	31.0743	0.245982	0.377655	0.381177	0.405841	0.427451	0.352844	0.426199	0.468988	0.534138	0.368862	0.43709	0.563337	0.659922
Point 00366	-107.252	30.9735	0.180931	0.225338	0.23462	0.268424	0.279836	0.20574	0.269328	0.341555	0.387442	0.18957	0.272455	0.463691	0.490475
Point 00367	-106.802	31.3889	0.077933	0.118153	0.130391	0.147021	0.16221	0.108648	0.149433	0.191995	0.233728	0.101486	0.149151	0.290198	0.340424
Point 00368	-111.274	31.2865	0.190287	0.245933	0.24172	0.22931	0.268693	0.21332	0.252741	0.266563	0.323067	0.228931	0.284882	0.283279	0.262471
Point 00369	-106.808	30.9931	0.119615	0.156055	0.175037	0.194836	0.204665	0.14808	0.188559	0.247783	0.28497	0.134852	0.181094	0.348685	0.401459
Point 00370	-115.471	31.2728	0.223354	0.309376	0.317093	0.311374	0.331583	0.290897	0.333344	0.368989	0.391984	0.30883	0.354844	0.402212	0.472222
Point 00371	-116.416	31.3486	0.232002	0.320423	0.329349	0.347827	0.361691	0.3208	0.346883	0.388083	0.410028	0.323003	0.363766	0.43487	0.495001
Point 00372	-112.693	30.9547	0.11444	0.139671	0.112484	0.091005	0.093472	0.113963	0.086336	0.050795	0.058543	0.137274	0.066484	0.040509	0.050793
Point 00373	-107.262	30.8878	0.191422	0.229861	0.247355	0.273525	0.295937	0.217556	0.285032	0.35839	0.407018	0.201806	0.285876	0.468801	0.501059
Point 00374	-112.983	31.3161	0.112622	0.148262	0.12467	0.108049	0.107416	0.116446	0.102852	0.046576	0.053794	0.137353	0.07515	0.040611	0.047334
Point 00375	-105.61	30.7884	0.105075	0.277497	0.340003	0.421629	0.461994	0.260187	0.462063	0.624894	0.667012	0.250778	0.475352	0.747867	0.79483
Point 00376	-105.749	30.9365	0.102289	0.297844	0.339956	0.427014	0.431293	0.27717	0.410318	0.507047	0.548144	0.268228	0.417734	0.663895	0.715593
Point 00377	-108.044	31.203	0.129316	0.16654	0.172566	0.186548	0.206533	0.144197	0.197915	0.248845	0.300373	0.152163	0.201649	0.352528	0.43287
Point 00378	-110.259	30.926	0.161361	0.196247	0.199056	0.205347	0.217905	0.1702	0.21765	0.302476	0.410274	0.184719	0.224181	0.423523	0.552363
Point 00379	-115.198	30.8104	0.22162	0.327626	0.332617	0.359569	0.390226	0.304112	0.401015	0.396729	0.47106	0.330044	0.386792	0.408241	0.479832
Point 00380	-111.471	31.1898	0.165295	0.213249	0.205355	0.202917	0.238218	0.183286	0.231748	0.226248	0.296828	0.21281	0.244448	0.225911	0.227877
Point 00381	-111.447	30.9245	0.21139	0.244241	0.216244	0.211361	0.244402	0.214944	0.235051	0.172585	0.173526	0.236623	0.250151	0.178295	0.201357
Point 00382	-109.69	30.917	0.149938	0.16997	0.217985	0.222704	0.238739	0.184045	0.239251	0.292781	0.357634	0.156351	0.250101	0.394955	0.498557
Point 00383	-115.408	31.3185	0.209916	0.28122	0.277091	0.271341	0.31899	0.249653	0.308551	0.326648	0.38264	0.269262	0.329766	0.366766	0.429421
Point 00384	-106.86	31.0098	0.125555	0.165032	0.17687	0.197262	0.216323	0.148549	0.198357	0.251016	0.300309	0.136862	0.192109	0.366126	0.418079
Point 00385	-108.891	31.1782	0.189803	0.252403	0.297941	0.322901	0.35072	0.257791	0.32987	0.39965	0.465721	0.232278	0.340911	0.494714	0.617636
Point 00386	-115.037	30.9456	0.43463	0.57588	0.576719	0.629357	0.636768	0.566884	0.632024	0.660302	0.69769	0.582209	0.644692	0.652202	0.690944
Point 00387	-109.103	31.1936	0.165073	0.192532	0.196063	0.258004	0.284926	0.166472	0.208853	0.327235	0.417883	0.179029	0.21173	0.455975	0.558275
Point 00388	-111.537	31.2549	0.138136	0.181979	0.175365	0.167258	0.209395	0.162559	0.193262	0.196887	0.231572	0.176235	0.217097	0.193017	0.175924
Point 00389	-115.232	31.0653	0.110506	0.192397	0.184913	0.188591	0.22069	0.163469	0.206187	0.216725	0.253374	0.180931	0.230499	0.205553	0.180458
Point 00390	-112.793	30.9686	0.109855	0.127364	0.105038	0.084754	0.095573	0.109972	0.082168	0.045544	0.053127	0.124202	0.068177	0.039289	0.047474
Point 00391	-114.894	31.0081	0.644154	0.786704	0.762664	0.78461	0.798751	0.791126	0.758928	0.697548	0.695365	0.769953	0.783168	0.563707	0.507642
Point 00392	-115.555	31.1636	0.094799	0.186599	0.179326	0.184134	0.19499	0.176659	0.195418	0.216499	0.233511	0.183247	0.208443	0.24782	0.29215
Point 00393	-114.768	30.9284	0.601582	0.734076	0.730569	0.760378	0.769408	0.744014	0.730558	0.693392	0.651482	0.722022	0.731585	0.549236	0.485934
Point 00394	-116.122	31.352	0.237456	0.338947	0.338295	0.352023	0.369147	0.329657	0.359904	0.394328	0.418555	0.34294	0.371807	0.438274	0.470988
Point 00395	-106.298	31.3404	0.119433	0.205475	0.224523	0.24028	0.26323	0.186548	0.246425	0.323973	0.437481	0.178757	0.242039	0.519823	0.596065
Point 00396	-116.329	31.3317	0.26681	0.374206	0.365523	0.382911	0.397517	0.364245	0.384118	0.428849	0.450659	0.374408	0.401947	0.475743	0.540116
Point 00397	-111.75	30.8713	0.187183	0.209475	0.191778	0.163833	0.200902	0.18686	0.193053	0.126093	0.148949	0.206581	0.192953	0.138659	0.159817
Point 00398	-115.447	30.7621	0.110352	0.193464	0.203444	0.201537	0.221183	0.194951	0.220421	0.241365	0.255674	0.199981	0.230253	0.270811	0.313269
Point 00399	-109.046	31.2216	0.184654	0.22913	0.231454	0.305544	0.260459	0.198793	0.243058	0.361301	0.434659	0.216058	0.255684	0.49418	0.599892
Point 00400	-111.185	30.8595	0.125104	0.157817	0.14866	0.138315	0.164926	0.145037	0.152733	0.143362	0.140503	0.149803	0.169964	0.109369	0.133823
Point 00401	-109.528	30.7755	0.157672	0.18037	0.229713	0.236579	0.25823	0.191985	0.24352	0.301078	0.388942	0.156991	0.254074	0.423499	0.515271
Point 00402	-108.642	31.1741	0.087114	0.111141	0.115508	0.156757	0.163264	0.094875	0.154227	0.197532	0.251632	0.100514	0.120508	0.278882	0.370836
Point 00403	-116.237	31.2079	0.252444	0.354506	0.360693	0.367007	0.381327	0.344663	0.365438	0.407287	0.430604	0.353729	0.399899	0.458375	0.517821
Point 00404	-105.714	30.959	0.091144	0.292484	0.349322	0.382293	0.413664	0.274269	0.375297	0.464299	0.536372	0.261195	0.371213	0.634215	0.684369
Point 00405	-108.54	31.3166	0.05609	0.089205	0.096627	0.10457	0.109607	0.081637	0.103016	0.140599	0.176238	0.067274	0.10571	0.203628	0.264363
Point 00406	-109.173	30.845	0.104135	0.117148	0.119192	0.195077	0.232552	0.110873	0.209869	0.272965	0.33429	0.11298	0.128697	0.365135	0.380951
Point 00407	-110.544	31.0457	0.142986	0.175635	0.173425	0.174766	0.193225	0.154243	0.193001	0.205913	0.274787	0.167156	0.201676	0.24219	0.535454
Point 00408	-109.66	30.8752	0.132814	0.146964	0.150708	0.199061	0.215109	0.124919	0.154326	0.274579	0.32138	0.132085	0.158292	0.359612	0.461152
Point 00409	-106.495	30.8375	0.153789	0.198782	0.220065	0.243284	0.250802	0.185365	0.292957	0.358935	0.417611	0.169044	0.274069	0.512453	0.563182
Point 00410	-115.51	31.1015	0.024837	0.063567	0.071083	0.080603	0.090378	0.064407	0.091118	0.124122	0.144965	0.064213	0.105813	0.158832	0.192447
Point 00411	-107.003	30.964	0.198374	0.260254	0.269657	0.300097	0.307877	0.226745	0.302341	0.385126	0.424247	0.216771	0.304281	0.505688	0.560503
Point 00412	-108.613	31.1077	0.146063	0.242642	0.232233	0.255177	0.27302	0.194466	0.248987	0.316587	0.364998	0.201782	0.255212	0.427611	0.517416
Point 00413	-111.59	31.0212	0.45553	0.600051	0.606286	0.60219	0.666304	0.56865	0.624355	0.622237	0.679683	0.600736	0.649104	0.63509	0.584718
Point 00414	-109.854	30.9939	0.200298	0.24011	0.231007	0.302325	0.330167	0.211608	0.256159	0.371874	0.453744	0.215977	0.274788	0.500954	0.615054
Point 00415	-105.933	31.1266	0.094025	0.305225	0.363781	0.441037	0.444542	0.284786	0.441317	0.539563	0.609345	0.275655	0.442417	0.68273	0.74747
Point 00416	-106.413	31.3229	0.064592	0.130109	0.137429	0.154605	0.168514	0.112864	0.164782	0.216281	0.250137	0.113151	0.150084	0.375567	0.44144
Point 00417	-109.889	31.1417	0.134159	0.160008	0.159995	0.158166	0.171634	0.138829	0.168406	0.259053	0.329733	0.14194	0.172865	0.373224	0.47032
Point 00418	-110.958	31.1936	0.144888	0.180256	0.175386	0.176639	0.212351	0.156138	0.194395	0.221654	0.278049	0.177228	0.220721	0.261335	0.29515
Point 00419	-109.17	30.9767	0.125285	0.14772	0.15023	0.216941	0.247504	0.134735	0.154079	0.289743	0.362757	0.137361	0.16201	0.386859	0.488034
Point 00420	-108.124	30.7649	0.189159	0.224629	0.240501	0.262404	0.272837	0.208178	0.250082	0.32963	0.395557	0.198648	0.254647	0.439903	0.529535
Point 00421	-115.632	30.8964	0.2172	0.277478	0.287445	0.284053	0.309538	0.279668	0.310625	0.34187	0.363177	0.288654	0.325352	0.380867	0.427269
Point 00422	-109.07	31.3129	0.168509	0.203943	0.207115	0.266302	0.232296	0.175529	0.224475	0.336647	0.421941	0.18141	0.220672	0.455364	0.572474
Point 00423	-109.862	31.2132	0.111108	0.129651	0.132587	0.130101	0.150189	0.112092	0.138199	0.22945	0.293918	0.122755	0.143672	0.316264	0.407907
Point 00424	-109.065	30.9232	0.207244	0.337453	0.357769	0.398922	0.401431	0.306058	0.395116	0.464673	0.531997	0.329608	0.396396	0.581018	0.666355
Point 00425	-111.947	31.202	0.428344	0.566605	0.574934	0.543302	0.592783	0.516906	0.552008	0.557723	0.565033	0.54791	0.534465	0.446045	0.414347
Point 00426	-114.996	31.1184	0.592727	0.711504	0.696847	0.683627	0.720075	0.702617	0.702618	0.632187	0.58602	0.700024	0.687631	0.447292	0.447952
Point 00427	-107.462	31.2316	0.165022	0.208136	0.215536	0.240756	0.261236	0.191151	0.249852	0.322808	0.363914	0.174797	0.255104	0.428306	0.482701
Point 00428	-105.895	30.8146	0.043882	0.13217	0.169443	0.209698	0.222851	0.127166	0.193813	0.270098	0.302209	0.118724	0.204718	0.378358	0.445614
Point 00429	-112.8	31.1151	0.122829	0.157468	0.127535	0.101726	0.111597	0.125264	0.100699	0.054639	0.063508	0.142603	0.078627	0.046571	0.055945
Point 00430	-111.573	31.0752	0.372242	0.476289	0.485458	0.491286	0.554897	0.457158	0.511248	0.543938	0.592956	0.478966	0.532154	0.566379	0.531133
Point 00431	-112.658	31.0913	0.148301	0.171159	0.156341	0.122126	0.144289	0.157229	0.126734	0.073485	0.085166	0.175448	0.102958	0.062724	0.077852
Point 00432	-115.787	31.1431	0.206951	0.275773	0.28763	0.288831	0.306485	0.269667	0.303843	0.338355	0.360446	0.283067	0.317971	0.381129	0.430263
Point 00433	-106.567	31.2322	0.09021	0.140448	0.153897	0.180004	0.188301	0.125956	0.1807	0.23401	0.27574	0.121588	0.170203	0.324531	0.470148
Point 00434	-116.125	30.9349	0.269103	0.369309	0.375231	0.390664	0.40537	0.360818	0.395742	0.428299	0.445546	0.372789	0.414623	0.474146	0.527911
Point 00435	-106.671	31.2645	0.076038	0.122601	0.130147	0.147017	0.165266	0.105778	0.146495	0.198446	0.232737	0.105008	0.144799	0.280116	0.339361
Point 00436	-109.77	31.0561	0.162861	0.194346	0.187139	0.248505	0.201474	0.162785	0.206228	0.299409	0.37725	0.17309	0.209092	0.419123	0.524786
Point 00437	-107.955	31.1659	0.100068	0.130938	0.135041	0.149268	0.163412	0.11544	0.156212	0.199715	0.239862	0.117054	0.159117	0.29964	0.353836
Point 00438	-112.006	31.2353	0.243165	0.300184	0.271334	0.246103	0.302031	0.260598	0.292663	0.217342	0.227407	0.294921	0.26782	0.1669	0.20377
Point 00439	-109.802	31.3132	0.097051	0.113397	0.109546	0.156886	0.124901	0.097937	0.121097	0.199168	0.270646	0.107482	0.127225	0.277025	0.376156
Point 00440	-111.704	30.8682	0.199296	0.224109	0.203539	0.17058	0.201322	0.190414	0.199859	0.133837	0.164131	0.217035	0.202179	0.152557	0.175087
Point 00441	-108.335	31.1953	0.105479	0.141319	0.146777	0.15626	0.164812	0.123551	0.161371	0.196958	0.247999	0.123156	0.161321	0.28966	0.369106
Point 00442	-114.837	30.7915	0.695119	0.805621	0.800217	0.816107	0.83152	0.826831	0.798081	0.752476	0.723405	0.809938	0.792143	0.613718	0.535612
Point 00443	-111.943	31.2498	0.401638	0.587135	0.597525	0.632205	0.651343	0.545577	0.632434	0.69649	0.738179	0.583888	0.640906	0.694582	0.717517
Point 00444	-112.641	31.0089	0.166008	0.201238	0.167357	0.140817	0.155521	0.171285	0.139639	0.079823	0.093738	0.190164	0.107746	0.069232	0.082872
Point 00445	-115.947	31.1125	0.236726	0.320331	0.330953	0.33419	0.349882	0.312248	0.347847	0.366372	0.389012	0.323731	0.362546	0.412702	0.437528
Point 00446	-111.837	31.2832	0.291719	0.381943	0.372354	0.34601	0.418881	0.338446	0.397088	0.372423	0.45454	0.37325	0.367438	0.323589	0.303565
Point 00447	-116.129	31.3843	0.241792	0.350759	0.352494	0.371392	0.387824	0.342661	0.372843	0.413437	0.438493	0.354128	0.389824	0.459667	0.498124
Point 00448	-115.672	30.9424	0.203568	0.262913	0.272954	0.272273	0.303567	0.263051	0.301164	0.327099	0.347385	0.270836	0.308271	0.367208	0.423268
Point 00449	-116.117	31.2678	0.239799	0.346741	0.358218	0.367786	0.386909	0.338715	0.377752	0.409668	0.434893	0.347733	0.398326	0.440631	0.467849
Point 00450	-106.188	31.1297	0.125463	0.191732	0.20359	0.230113	0.243332	0.175291	0.274157	0.350181	0.395978	0.166904	0.261919	0.475008	0.536654
Point 00451	-112.754	30.7983	0.16718	0.2006	0.197071	0.164728	0.182246	0.178556	0.173915	0.081936	0.087235	0.204146	0.141451	0.062677	0.075398
Point 00452	-109.635	31.2221	0.148987	0.167035	0.174151	0.227958	0.242441	0.140811	0.229071	0.283195	0.375685	0.159458	0.188628	0.400739	0.507885
Point 00453	-112.814	30.8873	0.137789	0.155733	0.132841	0.105253	0.104521	0.138645	0.102883	0.05419	0.063296	0.161223	0.08075	0.046643	0.052727
Point 00454	-110.982	31.1246	0.253094	0.341511	0.337894	0.342557	0.371179	0.307158	0.374795	0.406439	0.497543	0.326756	0.393026	0.485635	0.551395
Point 00455	-112.087	31.0781	0.282897	0.329459	0.318582	0.285418	0.343637	0.280325	0.317186	0.227447	0.22824	0.326746	0.281712	0.183161	0.223294
Point 00456	-111.842	31.1219	0.21417	0.275518	0.241808	0.215252	0.261042	0.232809	0.243606	0.190687	0.200871	0.253683	0.252237	0.161355	0.199314
Point 00457	-111.027	31.0513	0.25425	0.382199	0.385597	0.397119	0.436679	0.35501	0.427548	0.473245	0.544881	0.37757	0.45048	0.571471	0.657122
Point 00458	-107.288	31.2453	0.233421	0.293328	0.30139	0.342077	0.357677	0.268891	0.340014	0.432068	0.496484	0.255157	0.344484	0.554052	0.626461
Point 00459	-105.631	31.0358	0.061187	0.189206	0.198265	0.235823	0.24959	0.169357	0.23455	0.302463	0.338192	0.158611	0.229723	0.390925	0.471356
Point 00460	-106.348	31.3727	0.101989	0.175688	0.198444	0.212551	0.224555	0.165603	0.254341	0.337956	0.389604	0.152319	0.248722	0.468939	0.557863
Point 00461	-106.1	30.816	0.145957	0.194687	0.234693	0.271046	0.273745	0.181165	0.270338	0.338992	0.389232	0.16756	0.257439	0.48164	0.533849
Point 00462	-107.149	31.0672	0.29552	0.359435	0.380336	0.411348	0.442846	0.330822	0.421436	0.507923	0.580059	0.315435	0.413774	0.634587	0.711249
Point 00463	-107.042	31.0871	0.170155	0.216423	0.243634	0.263384	0.270869	0.196656	0.267009	0.342393	0.392296	0.188101	0.270138	0.455681	0.509172
Point 00464	-108.508	30.9835	0.092525	0.124482	0.126869	0.129128	0.14597	0.10777	0.140528	0.171567	0.213978	0.110074	0.137664	0.258818	0.329566
Point 00465	-115.652	31.3173	0.183564	0.243402	0.247654	0.247339	0.266377	0.230748	0.272335	0.293281	0.308602	0.249314	0.285545	0.319298	0.370634
Point 00466	-106.382	31.3956	0.077157	0.139029	0.157844	0.172102	0.179109	0.130017	0.216087	0.280251	0.333421	0.118883	0.202201	0.404133	0.474229
Point 00467	-115.581	30.853	0.09858	0.18149	0.190077	0.190284	0.204909	0.181168	0.206857	0.226368	0.24169	0.188519	0.216766	0.253108	0.295176
Point 00468	-109.448	31.1071	0.164881	0.229856	0.246252	0.2551	0.289495	0.206836	0.274449	0.335651	0.417629	0.224007	0.307605	0.454946	0.535891
Point 00469	-114.85	30.8478	0.582309	0.719425	0.69838	0.71323	0.736004	0.725288	0.700046	0.637854	0.631628	0.711513	0.710215	0.484958	0.416019
Point 00470	-109.877	30.9921	0.212355	0.271145	0.264413	0.339745	0.312689	0.240025	0.292587	0.419518	0.502216	0.257831	0.313873	0.524829	0.639802
Point 00471	-112.769	31.1902	0.129283	0.152333	0.129109	0.107412	0.11861	0.133676	0.109058	0.05759	0.064909	0.155064	0.084922	0.049085	0.057292
Point 00472	-106.768	31.1627	0.105907	0.141546	0.155416	0.174618	0.190949	0.128717	0.177912	0.225282	0.270999	0.117216	0.177036	0.32486	0.382046
Point 00473	-110.091	30.7952	0.166017	0.194435	0.19208	0.204333	0.227949	0.171968	0.211879	0.268202	0.333701	0.178393	0.243374	0.37388	0.482716
Point 00474	-108.477	31.1423	0.079906	0.104708	0.109367	0.116003	0.127812	0.09144	0.122351	0.146077	0.193862	0.09292	0.125322	0.226363	0.300279
Point 00475	-106.622	31.3388	0.076852	0.138611	0.154007	0.167685	0.187047	0.125928	0.167714	0.224001	0.266401	0.117871	0.164675	0.319154	0.471421
Point 00476	-109.868	30.8194	0.213348	0.27629	0.275533	0.365028	0.376475	0.247375	0.305708	0.424845	0.495836	0.266843	0.320538	0.534398	0.647324
Point 00477	-106.016	30.8919	0.055774	0.167111	0.207568	0.239756	0.253643	0.153861	0.239433	0.30637	0.339538	0.149661	0.23154	0.434935	0.493677
Point 00478	-115.271	31.3693	0.334512	0.469213	0.472059	0.473688	0.500475	0.447875	0.496608	0.55451	0.592769	0.467559	0.520185	0.605101	0.675992
Point 00479	-115.906	31.0707	0.23341	0.311051	0.319777	0.319287	0.336954	0.30157	0.334171	0.351259	0.377799	0.312961	0.349692	0.392602	0.419768
Point 00480	-110.965	31.0529	0.245982	0.377655	0.381177	0.405841	0.427451	0.352844	0.426199	0.468988	0.534138	0.368862	0.43709	0.563337	0.659922
Point 00481	-105.921	31.0451	0.080947	0.229348	0.287067	0.357824	0.397524	0.219426	0.379576	0.46338	0.530258	0.208117	0.37445	0.614952	0.696301
Point 00482	-106.457	31.113	0.110815	0.154342	0.161066	0.180786	0.190565	0.13559	0.182782	0.253967	0.341339	0.134382	0.18165	0.406436	0.49035
Point 00483	-115.548	31.096	0.087046	0.169208	0.173467	0.1781	0.188175	0.165914	0.191047	0.209819	0.223733	0.172293	0.20071	0.238284	0.282799
Point 00484	-112.35	31.1976	0.167328	0.223285	0.207577	0.209477	0.238364	0.181069	0.203739	0.153967	0.14676	0.215839	0.196557	0.095449	0.110775
Point 00485	-112.479	30.7866	0.201211	0.256158	0.227171	0.188907	0.210838	0.216259	0.196902	0.116506	0.136002	0.253483	0.17116	0.10709	0.121356
Point 00486	-105.899	31.2092	0.042673	0.161887	0.17519	0.209171	0.219831	0.140883	0.204711	0.266072	0.318378	0.137269	0.208559	0.365286	0.464051
Point 00487	-112.165	31.1207	0.238209	0.282287	0.284258	0.263505	0.300439	0.248864	0.259418	0.192641	0.187426	0.275182	0.236733	0.154651	0.181418
Point 00488	-108.306	30.9864	0.115209	0.154134	0.152421	0.171674	0.17565	0.135462	0.165882	0.214044	0.270858	0.128237	0.172068	0.31131	0.396041
Point 00489	-109.355	31.3077	0.125033	0.142959	0.146458	0.197121	0.218467	0.124434	0.209433	0.259268	0.33339	0.132668	0.156455	0.371707	0.454091
Point 00490	-111.049	31.2179	0.213648	0.280882	0.282707	0.272459	0.313409	0.244976	0.315977	0.338704	0.422163	0.263589	0.334847	0.412389	0.471849
Point 00491	-107.853	30.8556	0.230075	0.279803	0.287258	0.31822	0.331058	0.24416	0.318992	0.382437	0.455058	0.244918	0.306997	0.509262	0.59037
Point 00492	-114.782	30.8963	0.602076	0.71458	0.713208	0.743015	0.756102	0.725813	0.711612	0.643719	0.619134	0.704844	0.709223	0.478291	0.467965
Point 00493	-108.317	31.2147	0.087721	0.116975	0.120725	0.133297	0.134315	0.102709	0.131985	0.172624	0.217701	0.101477	0.140739	0.238026	0.312823
Point 00494	-114.886	31.1116	0.60793	0.717596	0.684301	0.691644	0.728145	0.700045	0.670582	0.575031	0.543183	0.69181	0.681806	0.439162	0.465273
Point 00495	-112.623	31.3136	0.182202	0.238658	0.223891	0.219695	0.246388	0.197233	0.219841	0.142732	0.133453	0.234808	0.193433	0.099046	0.115686
Point 00496	-109.356	31.0048	0.169593	0.18972	0.251587	0.261776	0.289517	0.214988	0.264812	0.335496	0.409682	0.179672	0.211707	0.453915	0.564945
Point 00497	-107.977	31.2106	0.094203	0.123463	0.122625	0.141242	0.161636	0.109695	0.147885	0.189686	0.235625	0.109817	0.151379	0.274389	0.340322
Point 00498	-115.092	31.0859	0.560528	0.72195	0.749723	0.767259	0.777916	0.69771	0.771028	0.802811	0.818788	0.738268	0.778411	0.792237	0.805606
Point 00499	-107.646	31.2862	0.217723	0.269423	0.287567	0.315862	0.345072	0.246054	0.310358	0.397432	0.477029	0.243014	0.322693	0.522884	0.605116
Point 00500	-106.322	31.31	0.142209	0.228304	0.247619	0.27274	0.281847	0.215905	0.312065	0.407684	0.468612	0.200299	0.307495	0.555817	0.635176
Point 00501	-109.82	31.128	0.125963	0.142997	0.141402	0.197771	0.213635	0.125564	0.149203	0.247125	0.316579	0.136287	0.161822	0.351216	0.452534
Point 00502	-108.243	31.246	0.115409	0.158448	0.160552	0.169165	0.183603	0.13356	0.168004	0.221376	0.269014	0.138381	0.186441	0.317432	0.402006
Point 00503	-111.878	31.3875	0.161909	0.229693	0.2086	0.19067	0.23205	0.190224	0.213649	0.20571	0.221501	0.21517	0.204495	0.164446	0.157805
Point 00504	-114.921	30.8424	0.677331	0.833445	0.831897	0.837163	0.856456	0.839575	0.834315	0.823746	0.785299	0.824129	0.833429	0.736249	0.609963
Point 00505	-107.385	31.1279	0.285629	0.343736	0.364366	0.397461	0.415574	0.319157	0.393853	0.508855	0.546579	0.30484	0.421887	0.635524	0.68571
Point 00506	-111.115	30.7914	0.140588	0.173063	0.163646	0.151882	0.179687	0.151437	0.168796	0.154235	0.156237	0.159037	0.181468	0.117145	0.147334
Point 00507	-109.714	31.242	0.162594	0.186797	0.188723	0.237807	0.212423	0.152066	0.193071	0.316931	0.395518	0.174396	0.196255	0.41135	0.534305
Point 00508	-107.185	30.9107	0.156089	0.195655	0.213215	0.233541	0.243706	0.170195	0.232487	0.307787	0.341839	0.169799	0.233888	0.399568	0.446911
Point 00509	-111.706	31.1083	0.382614	0.488834	0.482561	0.469998	0.542863	0.462822	0.503967	0.469013	0.536875	0.486059	0.502447	0.471518	0.403252
Point 00510	-105.617	30.8547	0.145603	0.383934	0.452116	0.517254	0.533947	0.370457	0.509239	0.59602	0.657369	0.345162	0.484937	0.752018	0.795184
Point 00511	-111.317	30.914	0.153481	0.179787	0.168816	0.15701	0.189862	0.166697	0.176962	0.1478	0.145138	0.178121	0.191811	0.120738	0.1513
Point 00512	-106.101	30.7678	0.111974	0.148078	0.187876	0.206589	0.21697	0.136684	0.215143	0.26304	0.302682	0.131661	0.196533	0.381265	0.43446
Point 00513	-113.315	31.2787	0.458836	0.547566	0.533767	0.514835	0.516961	0.514638	0.51162	0.317076	0.286574	0.534237	0.456527	0.232097	0.26013
Point 00514	-107.813	31.1832	0.198066	0.245046	0.263097	0.289394	0.301529	0.214854	0.282878	0.349915	0.440073	0.221153	0.287201	0.495259	0.574004
Point 00515	-115.442	31.3249	0.249651	0.345615	0.346544	0.349052	0.375554	0.326227	0.369686	0.411705	0.446372	0.339604	0.395	0.460746	0.54778
Point 00516	-111.142	31.0487	0.273691	0.363224	0.367124	0.357884	0.403821	0.325272	0.389507	0.428931	0.4933	0.341312	0.434247	0.478571	0.490817
Point 00517	-109.147	30.9269	0.192232	0.221278	0.221727	0.308266	0.3319	0.189311	0.232964	0.398351	0.461255	0.203481	0.240029	0.523604	0.616677
Point 00518	-107.898	30.8534	0.166446	0.208221	0.214799	0.228205	0.248125	0.181776	0.23838	0.294714	0.347752	0.182952	0.233958	0.410104	0.49203
Point 00519	-115.505	31.3188	0.198549	0.279906	0.277537	0.271684	0.292376	0.256091	0.295446	0.326881	0.35197	0.272644	0.315226	0.3464	0.422088
Point 00520	-109.952	31.0371	0.183731	0.242138	0.243622	0.257083	0.277136	0.218725	0.273081	0.308941	0.447342	0.238443	0.289109	0.474292	0.587257
Point 00521	-113.154	31.2544	0.276075	0.310753	0.275446	0.223301	0.222798	0.278976	0.226303	0.112803	0.132766	0.297073	0.171361	0.098232	0.111821
Point 00522	-112.061	30.842	0.554442	0.663745	0.664172	0.654656	0.691535	0.632976	0.646006	0.59822	0.581241	0.658625	0.636886	0.45333	0.495006
Point 00523	-108.968	31.1076	0.170768	0.221331	0.278408	0.28335	0.303938	0.192355	0.296196	0.357736	0.421218	0.207745	0.242961	0.469232	0.558881
Point 00524	-108.499	31.1261	0.079906	0.104708	0.109367	0.116003	0.127812	0.09144	0.122351	0.146077	0.193862	0.09292	0.125322	0.226363	0.300279
Point 00525	-110.651	31.0497	0.116728	0.142588	0.146741	0.145449	0.164757	0.125684	0.158153	0.246698	0.3266	0.139712	0.171077	0.350518	0.475813
Point 00526	-110.155	31.305	0.140933	0.16744	0.162833	0.168366	0.181814	0.145527	0.174532	0.290196	0.378157	0.155075	0.188841	0.412226	0.5249
Point 00527	-112.903	31.0679	0.143932	0.164361	0.136236	0.113304	0.113305	0.141061	0.106356	0.058644	0.069839	0.164002	0.084472	0.050298	0.061667
Point 00528	-111.771	30.926	0.238077	0.270323	0.253201	0.235849	0.2862	0.254277	0.270833	0.204345	0.204347	0.275669	0.291535	0.184158	0.21626
Point 00529	-107.208	30.9883	0.154675	0.194298	0.210126	0.239235	0.240374	0.175981	0.238085	0.296166	0.349965	0.161937	0.233809	0.410754	0.445462
Point 00530	-108.703	31.1359	0.119739	0.152075	0.149097	0.202392	0.225926	0.132031	0.205062	0.255899	0.319429	0.134974	0.164849	0.374549	0.471595
Point 00531	-109.967	31.1805	0.120016	0.146743	0.143279	0.140472	0.165067	0.128714	0.154537	0.176472	0.216302	0.135474	0.16956	0.202594	0.213643
Point 00532	-107.123	30.9507	0.250348	0.315125	0.333041	0.364688	0.366832	0.285656	0.362673	0.450537	0.509742	0.264132	0.365101	0.58152	0.636199
Point 00533	-111.539	31.0407	0.370133	0.459547	0.449145	0.432032	0.48415	0.402928	0.470466	0.433049	0.473751	0.457651	0.492919	0.390216	0.394279
Point 00534	-112.479	31.0006	0.42057	0.538015	0.50398	0.499747	0.529614	0.460695	0.49102	0.383004	0.336822	0.520107	0.461586	0.253617	0.297557
Point 00535	-108.072	31.0908	0.114068	0.145313	0.149381	0.168621	0.178771	0.128016	0.170092	0.217679	0.270508	0.131312	0.173356	0.320053	0.401207
Point 00536	-105.774	31.1446	0.033232	0.11831	0.133205	0.15582	0.16636	0.111098	0.14948	0.206096	0.232361	0.099778	0.152101	0.278691	0.340621
Point 00537	-107.686	31.1583	0.304546	0.377476	0.389898	0.42594	0.455075	0.333155	0.411272	0.514146	0.589221	0.328827	0.426632	0.662312	0.715961
Point 00538	-107.784	30.802	0.276476	0.448701	0.46322	0.503783	0.519697	0.402499	0.503288	0.576838	0.637595	0.40349	0.488207	0.764091	0.822105
Point 00539	-115.341	31.0936	0.090319	0.146184	0.154121	0.147812	0.177559	0.120821	0.167036	0.185088	0.22453	0.135195	0.186041	0.195383	0.239357
Point 00540	-111.085	30.8929	0.165942	0.19866	0.189725	0.183776	0.227082	0.178936	0.205395	0.200498	0.216795	0.192117	0.224281	0.162649	0.179132
Point 00541	-108.448	31.2111	0.073294	0.116088	0.121819	0.130006	0.14282	0.105643	0.133072	0.16994	0.215465	0.083836	0.138799	0.257641	0.328305
Point 00542	-110.628	30.8924	0.187528	0.277992	0.274039	0.282907	0.322182	0.239542	0.321523	0.373419	0.483737	0.248106	0.340534	0.497679	0.628874
Point 00543	-108.572	31.1942	0.078748	0.102996	0.131367	0.141042	0.150844	0.110843	0.146222	0.187678	0.22238	0.089212	0.107033	0.263596	0.345179
Point 00544	-110.994	31.2071	0.133417	0.167351	0.161636	0.165805	0.192217	0.146665	0.180179	0.207968	0.259556	0.16138	0.210391	0.246379	0.271125
Point 00545	-112.556	31.2147	0.413969	0.549707	0.544297	0.523009	0.569366	0.496642	0.539211	0.4995	0.508147	0.564637	0.532913	0.330337	0.326178
Point 00546	-112.444	31.203	0.168356	0.222558	0.204425	0.207506	0.234124	0.188927	0.2092	0.162293	0.153297	0.222777	0.205073	0.102344	0.116988
Point 00547	-110.226	30.9152	0.187758	0.235427	0.241091	0.246197	0.271914	0.213065	0.264517	0.363899	0.456565	0.233034	0.282349	0.495341	0.619272
Point 00548	-112.973	31.1315	0.214442	0.255133	0.21173	0.182638	0.178205	0.221511	0.175582	0.084752	0.102962	0.246879	0.141994	0.077024	0.085554
Point 00549	-106.343	31.3957	0.083209	0.154585	0.167562	0.182996	0.197886	0.137598	0.192963	0.261293	0.351788	0.13216	0.190041	0.423364	0.501294
Point 00550	-114.733	30.8498	0.625466	0.751969	0.748146	0.77752	0.786309	0.768282	0.743221	0.679719	0.68726	0.740245	0.750824	0.569242	0.479839
Point 00551	-116.002	31.1602	0.241118	0.326536	0.334894	0.34195	0.349315	0.31686	0.354738	0.37531	0.400281	0.330649	0.369477	0.420947	0.453596
Point 00552	-106.741	31.1846	0.092877	0.124668	0.142982	0.160477	0.171993	0.118518	0.163855	0.208777	0.250266	0.107676	0.163325	0.303804	0.348545
Point 00553	-116.261	31.0433	0.226572	0.306777	0.311323	0.322633	0.336432	0.299326	0.324185	0.350959	0.353808	0.309647	0.341284	0.368098	0.39134
Point 00554	-110.692	31.1931	0.109076	0.135539	0.133882	0.135367	0.156343	0.118676	0.150718	0.168469	0.212129	0.132869	0.170044	0.198944	0.205602
Point 00555	-112.538	31.0315	0.374764	0.442336	0.420842	0.374243	0.40582	0.388779	0.38641	0.267321	0.264463	0.442711	0.322018	0.213325	0.23285
Point 00556	-110.837	31.1356	0.238542	0.332545	0.32645	0.336828	0.379218	0.29708	0.361891	0.396465	0.482331	0.325338	0.388751	0.495427	0.560874
Point 00557	-108.978	31.2526	0.131274	0.165653	0.160129	0.215574	0.189045	0.139013	0.173219	0.269582	0.346282	0.14635	0.181807	0.377154	0.47049
Point 00558	-115.189	31.1025	0.361995	0.498603	0.509453	0.517468	0.552547	0.464487	0.532559	0.58914	0.635138	0.501363	0.567066	0.642059	0.71122
Point 00559	-114.731	30.7593	0.579993	0.699719	0.699644	0.727768	0.737191	0.711721	0.691824	0.624644	0.62483	0.688797	0.692365	0.467415	0.430245
Point 00560	-112.499	31.3343	0.217239	0.288906	0.291075	0.279434	0.31665	0.252366	0.277974	0.266685	0.281629	0.291059	0.262439	0.1503	0.169828
Point 00561	-106.213	30.9606	0.198725	0.276233	0.328086	0.351583	0.383634	0.263434	0.342508	0.436855	0.501395	0.24551	0.348255	0.59377	0.660054
Point 00562	-111.827	30.9858	0.251145	0.311002	0.278659	0.249225	0.298415	0.267793	0.292768	0.22181	0.234406	0.301622	0.306049	0.18906	0.238673
Point 00563	-108.625	30.9553	0.072193	0.116653	0.122091	0.131879	0.133901	0.100587	0.129828	0.168017	0.212347	0.099463	0.126548	0.240659	0.304055
Point 00564	-106.964	31.3903	0.097814	0.141842	0.147786	0.168074	0.182789	0.122919	0.168694	0.21723	0.262166	0.115303	0.17097	0.312246	0.369219
Point 00565	-106.314	31.2587	0.118005	0.198761	0.215123	0.22738	0.293212	0.182565	0.262479	0.346547	0.401045	0.16679	0.260145	0.479427	0.565543
Point 00566	-112.404	30.9188	0.297776	0.340983	0.314949	0.265425	0.2844	0.310564	0.262784	0.166693	0.20118	0.336994	0.23518	0.158138	0.181737
Point 00567	-113.074	31.3976	0.101204	0.132733	0.115684	0.102121	0.101551	0.111046	0.10162	0.042902	0.052758	0.12513	0.074242	0.039031	0.044303
Point 00568	-111.351	30.8152	0.143852	0.174583	0.156548	0.140843	0.171655	0.149588	0.169973	0.128381	0.130553	0.159976	0.178842	0.117679	0.14108
Point 00569	-111.352	30.9394	0.149796	0.179245	0.159233	0.148462	0.182185	0.158413	0.165664	0.136015	0.132148	0.171367	0.185711	0.126154	0.142164
Point 00570	-108.73	30.8101	0.085342	0.114977	0.118515	0.127193	0.137005	0.099805	0.129725	0.158263	0.202659	0.101343	0.125455	0.240492	0.309951
Point 00571	-107.06	30.8384	0.164387	0.200901	0.225917	0.258648	0.260319	0.18772	0.24716	0.31375	0.364831	0.173558	0.239558	0.43446	0.453493
Point 00572	-108.82	30.7964	0.098816	0.151158	0.156308	0.168952	0.178667	0.130784	0.169721	0.215563	0.268195	0.139445	0.171932	0.301792	0.400291
Point 00573	-109.84	31.0586	0.173917	0.212186	0.204349	0.209283	0.241018	0.174942	0.226756	0.336039	0.423028	0.188762	0.230963	0.43946	0.553162
Point 00574	-107.227	31.2161	0.216305	0.278018	0.297825	0.30942	0.341339	0.253794	0.325368	0.416796	0.465143	0.232895	0.329724	0.532849	0.591367
Point 00575	-109.665	30.7734	0.102446	0.151606	0.149896	0.153902	0.175564	0.125858	0.162862	0.207455	0.262464	0.135993	0.169307	0.298563	0.38428
Point 00576	-111.815	31.2947	0.21458	0.295829	0.261321	0.250813	0.304527	0.24729	0.281875	0.260994	0.303225	0.27283	0.282396	0.23785	0.229236
Point 00577	-116.028	31.1345	0.241118	0.326536	0.334894	0.34195	0.349315	0.31686	0.354738	0.37531	0.400281	0.330649	0.369477	0.420947	0.453596
Point 00578	-112.24	31.0054	0.438243	0.556856	0.560075	0.554169	0.589992	0.504038	0.549845	0.509584	0.50288	0.555977	0.521214	0.376781	0.386558
Point 00579	-109.447	31.2483	0.171022	0.200922	0.198483	0.264072	0.284308	0.175336	0.272652	0.324095	0.410186	0.189856	0.216283	0.452773	0.546349
Point 00580	-106.144	31.0168	0.214226	0.262524	0.319436	0.387725	0.394451	0.232697	0.387494	0.462777	0.546656	0.235448	0.384932	0.634165	0.69983
Point 00581	-107.312	31.062	0.253122	0.304338	0.323448	0.357269	0.382401	0.287693	0.343683	0.458764	0.509342	0.266163	0.371082	0.580959	0.63765
Point 00582	-105.71	31.0104	0.070094	0.243349	0.260114	0.313015	0.316102	0.223808	0.29976	0.372955	0.421515	0.203151	0.294252	0.502411	0.572335
Point 00583	-105.83	31.2137	0.032911	0.118735	0.134774	0.150738	0.167876	0.107466	0.149549	0.202692	0.248302	0.100345	0.153159	0.294268	0.348941
Point 00584	-106.926	31.4141	0.095624	0.13346	0.15144	0.158708	0.177407	0.125577	0.166534	0.223787	0.268028	0.113421	0.168596	0.31415	0.377112
Point 00585	-107.935	30.469	0.209983	0.240822	0.247829	0.271756	0.285899	0.220616	0.274957	0.326922	0.389525	0.210108	0.278078	0.455913	0.525343
Point 00586	-115.618	30.311	0.311834	0.390506	0.407108	0.432483	0.452193	0.389947	0.446852	0.490958	0.509729	0.40151	0.451215	0.5437	0.592635
Point 00587	-108.58	30.1875	0.082913	0.212816	0.249686	0.295063	0.303544	0.192091	0.290575	0.354677	0.420466	0.192452	0.30147	0.45572	0.521735
Point 00588	-105.605	30.7172	0.084863	0.223576	0.285398	0.373857	0.397071	0.215317	0.386917	0.499282	0.546992	0.202003	0.407835	0.624048	0.69416
Point 00589	-111.892	30.2087	0.380554	0.459484	0.445005	0.414066	0.473814	0.428195	0.475733	0.420022	0.434378	0.464046	0.467751	0.336117	0.340673
Point 00590	-109.176	30.4433	0.252567	0.294149	0.301845	0.330796	0.363915	0.259046	0.344904	0.427261	0.505405	0.276945	0.349862	0.545187	0.630521
Point 00591	-115.621	30.5863	0.279822	0.36246	0.377314	0.383319	0.405556	0.360991	0.397847	0.438914	0.461679	0.372076	0.414245	0.485519	0.558126
Point 00592	-106.435	30.5738	0.155643	0.198612	0.211013	0.247535	0.245978	0.179622	0.275421	0.35627	0.396163	0.163454	0.256193	0.488869	0.546827
Point 00593	-111.601	30.4678	0.119736	0.12718	0.129813	0.101811	0.122239	0.118576	0.111659	0.077814	0.106241	0.134153	0.119196	0.099254	0.113467
Point 00594	-112.593	30.1593	0.416567	0.572886	0.594105	0.54666	0.573864	0.532642	0.561983	0.47971	0.501635	0.566817	0.513111	0.32594	0.253188
Point 00595	-110.55	30.7448	0.195279	0.292246	0.300954	0.321261	0.330625	0.271362	0.33299	0.378068	0.440624	0.281233	0.353985	0.451985	0.532834
Point 00596	-105.833	30.5574	0.0985	0.281255	0.324958	0.412041	0.418471	0.258105	0.396886	0.497133	0.552547	0.231151	0.401859	0.636535	0.696035
Point 00597	-108.762	30.4616	0.190725	0.23227	0.242756	0.254911	0.272054	0.203197	0.255268	0.328635	0.40109	0.20841	0.261033	0.456772	0.543739
Point 00598	-112.608	30.5012	0.317532	0.337802	0.297547	0.266142	0.27054	0.304704	0.251759	0.144301	0.163102	0.357365	0.20556	0.125914	0.146998
Point 00599	-109.28	30.3188	0.303178	0.354561	0.368617	0.398182	0.440414	0.313307	0.417153	0.502897	0.589453	0.329374	0.420077	0.623558	0.683462
Point 00600	-111.551	30.4049	0.144646	0.157434	0.161937	0.136206	0.170664	0.147387	0.152462	0.111547	0.131571	0.159135	0.157021	0.122987	0.146065
Point 00601	-106.448	30.6737	0.120963	0.186739	0.209777	0.225128	0.238222	0.169186	0.225029	0.296963	0.331178	0.160142	0.216594	0.432525	0.480512
Point 00602	-115.408	30.3563	0.298652	0.388125	0.403221	0.406586	0.42873	0.387871	0.424319	0.455708	0.47833	0.393777	0.435693	0.5081	0.593151
Point 00603	-106.141	30.3734	0.129862	0.167345	0.17863	0.199669	0.198638	0.152672	0.200477	0.246448	0.274353	0.132019	0.182264	0.33393	0.392236
Point 00604	-110.858	30.7214	0.213646	0.240136	0.233193	0.332089	0.386864	0.217437	0.375393	0.442099	0.542819	0.222556	0.411544	0.580445	0.667686
Point 00605	-107.626	30.2919	0.210538	0.228922	0.25485	0.267888	0.273844	0.21335	0.273186	0.331184	0.444426	0.197521	0.272662	0.528407	0.590448
Point 00606	-111.399	30.6279	0.115336	0.136692	0.133226	0.122939	0.139123	0.122416	0.140717	0.096014	0.10171	0.145759	0.145027	0.096318	0.111736
Point 00607	-105.245	30.7376	0.12019	0.243799	0.260547	0.289216	0.313635	0.230209	0.29383	0.374779	0.41966	0.210619	0.289642	0.499387	0.571707
Point 00608	-109.318	30.1959	0.347209	0.381085	0.402412	0.427614	0.466384	0.352454	0.453872	0.522422	0.557532	0.361353	0.466119	0.495973	0.348072
Point 00609	-110.075	30.5073	0.237354	0.264595	0.269525	0.274795	0.315233	0.235836	0.307747	0.369566	0.440898	0.241495	0.326557	0.491111	0.605804
Point 00610	-112.811	30.4155	0.498102	0.638319	0.624287	0.583125	0.607672	0.593864	0.586371	0.469012	0.404038	0.655265	0.579517	0.250919	0.277366
Point 00611	-112.965	30.6326	0.311301	0.386208	0.35563	0.328531	0.336009	0.328636	0.331013	0.187933	0.157853	0.397336	0.318823	0.109802	0.133114
Point 00612	-105.902	30.1276	0.117773	0.145012	0.161043	0.181326	0.21651	0.130937	0.209603	0.266963	0.293322	0.119182	0.19026	0.382554	0.427991
Point 00613	-107.373	30.6331	0.166228	0.196406	0.209369	0.225762	0.24397	0.180361	0.222517	0.295362	0.332268	0.175434	0.22382	0.384396	0.449966
Point 00614	-108.422	30.6611	0.192196	0.258287	0.267672	0.290525	0.319283	0.225378	0.289034	0.360148	0.413174	0.224681	0.284992	0.460595	0.562632
Point 00615	-110.066	30.4794	0.199782	0.223705	0.222074	0.231778	0.265421	0.200387	0.258769	0.321819	0.380781	0.206291	0.288614	0.430394	0.528991
Point 00616	-106.733	30.6628	0.215961	0.277245	0.293387	0.312968	0.315793	0.250877	0.35838	0.456449	0.499332	0.231609	0.353117	0.615117	0.666182
Point 00617	-106.333	30.2479	0.129835	0.154259	0.173146	0.188641	0.197976	0.141597	0.178071	0.232516	0.261262	0.131612	0.175102	0.322615	0.359422
Point 00618	-107.534	30.1916	0.242442	0.257871	0.275393	0.308089	0.309141	0.239322	0.296183	0.376883	0.479364	0.232007	0.301082	0.584621	0.624728
Point 00619	-107.041	30.3926	0.174382	0.209183	0.222033	0.247746	0.247548	0.183769	0.234226	0.315861	0.414129	0.168796	0.23423	0.49768	0.540125
Point 00620	-111.094	30.7185	0.16039	0.187373	0.181927	0.169088	0.194441	0.163581	0.189418	0.370482	0.161416	0.170531	0.206842	0.131361	0.519754
Point 00621	-107.612	30.32	0.197872	0.222491	0.229318	0.256246	0.256627	0.207272	0.24636	0.309928	0.421317	0.192535	0.246449	0.502439	0.564528
Point 00622	-106.832	30.6425	0.191126	0.238906	0.25355	0.284801	0.298999	0.216602	0.318276	0.411296	0.480308	0.199498	0.312477	0.561652	0.615234
Point 00623	-109.476	30.6586	0.236468	0.258178	0.337781	0.349501	0.38801	0.275733	0.362723	0.442309	0.523499	0.231617	0.38134	0.569772	0.662565
Point 00624	-111.639	30.295	0.279719	0.308794	0.30875	0.275009	0.332561	0.287293	0.303852	0.272067	0.282485	0.309298	0.34892	0.22946	0.279751
Point 00625	-109.257	30.3289	0.303178	0.354561	0.368617	0.398182	0.440414	0.313307	0.417153	0.502897	0.589453	0.329374	0.420077	0.623558	0.683462
Point 00626	-107.452	30.45	0.204715	0.231795	0.247993	0.276022	0.27719	0.214176	0.262673	0.334175	0.45608	0.199992	0.259145	0.545172	0.587871
Point 00627	-106.416	30.5984	0.183875	0.229415	0.246223	0.288887	0.2848	0.210394	0.31572	0.427415	0.474452	0.191678	0.314207	0.556509	0.606951
Point 00628	-110.669	30.2383	0.286715	0.336736	0.350344	0.362574	0.403433	0.302075	0.393153	0.475202	0.563016	0.310963	0.434214	0.59502	0.673345
Point 00629	-111.223	30.287	0.136802	0.234164	0.246097	0.265159	0.299455	0.219593	0.295035	0.342412	0.445571	0.224253	0.327464	0.479101	0.455176
Point 00630	-109.001	30.333	0.174718	0.23663	0.246389	0.270366	0.277842	0.211985	0.279566	0.329009	0.402758	0.219602	0.269664	0.451275	0.533393
Point 00631	-105.775	30.726	0.065656	0.184447	0.232892	0.303526	0.306283	0.176464	0.290053	0.365792	0.402326	0.165398	0.292147	0.489987	0.55888
Point 00632	-110.257	30.4283	0.249936	0.282615	0.280202	0.285118	0.324392	0.252312	0.323384	0.390731	0.470491	0.251451	0.34905	0.500858	0.618302
Point 00633	-110.152	30.5178	0.162578	0.180978	0.180973	0.196903	0.218162	0.162628	0.212056	0.266906	0.341047	0.166522	0.236623	0.37244	0.455129
Point 00634	-107.081	30.2015	0.232088	0.287504	0.312981	0.366471	0.351502	0.266848	0.345051	0.427643	0.473021	0.250361	0.329331	0.577676	0.612715
Point 00635	-112.515	30.4603	0.244697	0.288646	0.261751	0.224866	0.251201	0.261724	0.230318	0.114325	0.133496	0.279407	0.196584	0.100034	0.112453
Point 00636	-105.588	30.5923	0.07309	0.201934	0.254858	0.317954	0.335323	0.196302	0.317215	0.40486	0.440658	0.180136	0.309908	0.530944	0.589193
Point 00637	-105.501	30.6932	0.068695	0.197041	0.24716	0.304173	0.312427	0.19103	0.296595	0.375689	0.404668	0.176021	0.303701	0.500808	0.557837
Point 00638	-107.311	30.2768	0.160323	0.184247	0.196724	0.211184	0.212517	0.162108	0.20908	0.272778	0.36402	0.151608	0.19988	0.441954	0.498807
Point 00639	-105.244	30.2684	0.091414	0.178689	0.206997	0.226093	0.238319	0.176089	0.21632	0.288048	0.337658	0.15286	0.219705	0.43109	0.475066
Point 00640	-111.578	30.3645	0.19119	0.217504	0.203775	0.191852	0.238	0.206348	0.219864	0.166748	0.168225	0.211056	0.248603	0.162329	0.191631
Point 00641	-111	30.2217	0.319253	0.42936	0.450968	0.465057	0.51077	0.395342	0.512664	0.586165	0.693008	0.400294	0.565675	0.732159	0.835166
Point 00642	-112.405	30.265	0.398316	0.508841	0.513423	0.492129	0.521021	0.467257	0.485119	0.401413	0.375759	0.506756	0.456916	0.242235	0.281273
Point 00643	-109.42	30.6188	0.319471	0.37625	0.38372	0.393456	0.440326	0.329005	0.42595	0.501296	0.598162	0.345054	0.428984	0.623568	0.626123
Point 00644	-105.041	30.4885	0.086615	0.164241	0.184055	0.209154	0.210154	0.162542	0.206226	0.272973	0.327413	0.139678	0.210089	0.424713	0.505582
Point 00645	-111.263	30.322	0.152016	0.181498	0.172725	0.159804	0.199324	0.175324	0.182429	0.154046	0.149815	0.173969	0.203486	0.142682	0.163706
Point 00646	-107.751	30.6587	0.226701	0.271721	0.280136	0.309105	0.322629	0.238787	0.300835	0.36539	0.439344	0.234652	0.300985	0.494079	0.56851
Point 00647	-107.19	30.4435	0.164367	0.192216	0.204507	0.219967	0.229095	0.176581	0.216051	0.288262	0.392235	0.16508	0.220584	0.472715	0.530675
Point 00648	-109.046	30.1477	0.104915	0.129017	0.135066	0.143202	0.147492	0.110549	0.141412	0.187052	0.234826	0.120467	0.147822	0.276924	0.343742
Point 00649	-107.426	30.2854	0.213134	0.2354	0.251265	0.279237	0.280788	0.209418	0.265246	0.341399	0.457543	0.203262	0.262282	0.545139	0.603116
Point 00650	-111.111	30.425	0.223452	0.298793	0.312697	0.309503	0.377032	0.27953	0.349969	0.42705	0.523497	0.286884	0.398107	0.558158	0.537429
Point 00651	-107.227	30.4624	0.172608	0.209532	0.222738	0.238835	0.240655	0.183889	0.228406	0.292581	0.404078	0.171986	0.224199	0.484454	0.552477
Point 00652	-106.493	30.1205	0.146125	0.168323	0.189589	0.206986	0.208385	0.155246	0.191641	0.249476	0.268626	0.145966	0.194399	0.334665	0.351051
Point 00653	-108.066	30.1273	0.23992	0.276441	0.28796	0.301945	0.323813	0.249051	0.302472	0.367442	0.412075	0.225138	0.30812	0.47031	0.547898
Point 00654	-106.356	30.2733	0.174026	0.200206	0.224747	0.257066	0.257999	0.186282	0.251149	0.296554	0.330449	0.17322	0.237622	0.421586	0.449652
Point 00655	-108.639	30.1375	0.082915	0.196992	0.209846	0.231612	0.236054	0.176791	0.227683	0.279192	0.323197	0.180955	0.230867	0.371244	0.431989
Point 00656	-107.888	30.2366	0.243797	0.266052	0.28379	0.298978	0.31223	0.237144	0.303935	0.421029	0.459009	0.228737	0.303452	0.545572	0.611746
Point 00657	-107.278	30.2935	0.161705	0.184596	0.196749	0.21224	0.222216	0.170092	0.210084	0.285503	0.378878	0.152332	0.208472	0.45698	0.514605
Point 00658	-108.065	30.5324	0.275618	0.339482	0.35373	0.367376	0.395856	0.293458	0.375047	0.450914	0.492973	0.285309	0.373527	0.580729	0.659255
Point 00659	-107.362	30.2506	0.164586	0.183821	0.196854	0.210331	0.220863	0.169634	0.208434	0.283907	0.376591	0.158677	0.208093	0.457254	0.515689
Point 00660	-106.551	30.1327	0.144135	0.16357	0.185492	0.203035	0.203881	0.151366	0.189748	0.246912	0.268167	0.134341	0.188659	0.335934	0.36401
Point 00661	-109.397	30.5864	0.300974	0.357811	0.359271	0.388343	0.434163	0.318911	0.418117	0.486256	0.568081	0.322995	0.425491	0.576377	0.485221
Point 00662	-109.561	30.6314	0.142956	0.202064	0.206711	0.215217	0.229616	0.176459	0.221551	0.281318	0.336144	0.149464	0.239399	0.375133	0.471192
Point 00663	-105.087	30.3967	0.069433	0.126892	0.150016	0.161139	0.17211	0.125944	0.168983	0.217869	0.261481	0.112209	0.165373	0.346147	0.395359
Point 00664	-115.293	30.1546	0.344753	0.446204	0.462056	0.469195	0.490312	0.443474	0.485227	0.522961	0.545737	0.449064	0.493938	0.576205	0.668358
Point 00665	-111.088	30.5424	0.154095	0.170598	0.162105	0.285293	0.33864	0.164499	0.173028	0.384554	0.475483	0.17165	0.190732	0.489877	0.460109
Point 00666	-115.063	30.6579	0.180305	0.2737	0.271166	0.286223	0.318525	0.246774	0.328448	0.322284	0.372475	0.257847	0.304863	0.314759	0.365114
Point 00667	-105.399	30.375	0.079762	0.207008	0.229432	0.255443	0.267243	0.197689	0.254486	0.319013	0.357346	0.179494	0.237947	0.44068	0.508724
Point 00668	-110.174	30.4523	0.238313	0.263735	0.277132	0.289213	0.316616	0.237779	0.318188	0.37715	0.457983	0.245344	0.339933	0.489919	0.592082
Point 00669	-105.169	30.7234	0.104105	0.192445	0.213895	0.248019	0.259904	0.187697	0.234427	0.30355	0.370097	0.179296	0.251149	0.445053	0.498424
Point 00670	-115.083	30.2517	0.248032	0.323935	0.327201	0.332693	0.351663	0.323141	0.356014	0.365199	0.400281	0.332547	0.360046	0.411857	0.521216
Point 00671	-109.455	30.614	0.319471	0.37625	0.38372	0.393456	0.440326	0.329005	0.42595	0.501296	0.598162	0.345054	0.428984	0.623568	0.626123
Point 00672	-111.861	30.4637	0.243158	0.2522	0.219553	0.179478	0.219153	0.225767	0.195903	0.150122	0.178696	0.25233	0.198666	0.168538	0.194515
Point 00673	-108.703	30.2674	0.131376	0.245756	0.255116	0.277472	0.289591	0.216195	0.277763	0.329107	0.387351	0.227028	0.282019	0.427993	0.516373
Point 00674	-109.671	30.2094	0.294109	0.336584	0.351174	0.344798	0.387226	0.288768	0.378295	0.470403	0.54159	0.30077	0.401194	0.581267	0.662018
Point 00675	-108.829	30.2376	0.15102	0.229342	0.233809	0.250574	0.257439	0.200041	0.252851	0.314358	0.373377	0.207953	0.254169	0.406739	0.492007
Point 00676	-110.754	30.195	0.340092	0.389866	0.392541	0.403837	0.465589	0.365995	0.450196	0.539429	0.626803	0.372984	0.511137	0.67904	0.777784
Point 00677	-112.084	30.258	0.541866	0.638018	0.634093	0.623877	0.65698	0.612388	0.633841	0.549786	0.539282	0.629982	0.604469	0.422304	0.445737
Point 00678	-111.288	30.5169	0.130139	0.143786	0.143799	0.261715	0.296376	0.133438	0.154266	0.341548	0.434011	0.140447	0.154869	0.416774	0.387762
Point 00679	-109.575	30.6891	0.131108	0.184365	0.185156	0.201606	0.211581	0.162692	0.208081	0.246606	0.32088	0.176254	0.225444	0.354823	0.452869
Point 00680	-112.144	30.3691	0.525455	0.621765	0.629226	0.609176	0.65179	0.576812	0.603624	0.533753	0.504241	0.609064	0.585547	0.373382	0.422342
Point 00681	-105.358	30.1239	0.107165	0.27274	0.30876	0.340818	0.344133	0.250689	0.334467	0.421496	0.441034	0.240209	0.318817	0.55578	0.591064
Point 00682	-106.311	30.7235	0.124417	0.160154	0.179231	0.197053	0.202259	0.144512	0.199313	0.246751	0.347524	0.136628	0.193241	0.431085	0.498554
Point 00683	-107.05	30.3478	0.185496	0.21566	0.229811	0.256459	0.255396	0.19036	0.237951	0.381253	0.421785	0.174373	0.283916	0.505107	0.54079
Point 00684	-112.252	30.2883	0.593184	0.734778	0.721965	0.705602	0.724755	0.708564	0.715107	0.642497	0.625757	0.738332	0.691723	0.471932	0.460918
Point 00685	-112.728	30.3865	0.258435	0.317792	0.29871	0.243381	0.248068	0.258678	0.246587	0.118529	0.110017	0.31228	0.206907	0.083803	0.099727
Point 00686	-111.433	30.4613	0.195506	0.214337	0.197937	0.182143	0.219446	0.191945	0.218592	0.147598	0.153443	0.206934	0.224103	0.157544	0.181487
Point 00687	-107.561	30.3371	0.209127	0.237687	0.255136	0.274094	0.273692	0.212485	0.273181	0.329479	0.441821	0.197071	0.271524	0.527001	0.602671
Point 00688	-115.354	30.5886	0.174237	0.228514	0.23674	0.243333	0.260959	0.234075	0.26234	0.277026	0.297609	0.236568	0.270832	0.312363	0.361412
Point 00689	-115.599	30.4475	0.299268	0.381372	0.396309	0.403419	0.421415	0.382304	0.418636	0.457809	0.484149	0.390466	0.431983	0.527715	0.570407
Point 00690	-105.104	30.1964	0.082622	0.13763	0.155018	0.176695	0.188957	0.1347	0.171088	0.229072	0.276152	0.117969	0.171855	0.358915	0.406913
Point 00691	-108.44	30.3996	0.127544	0.315977	0.357487	0.404001	0.415442	0.285663	0.392321	0.476431	0.535385	0.291219	0.412356	0.598256	0.654531
Point 00692	-110.908	30.5931	0.131837	0.218107	0.228576	0.238504	0.271761	0.192667	0.259332	0.314336	0.398942	0.208273	0.29035	0.427646	0.452491
Point 00693	-112.625	30.6734	0.506048	0.623274	0.588516	0.561391	0.579892	0.553025	0.551072	0.429192	0.360344	0.616107	0.51762	0.300687	0.324841
Point 00694	-104.89	30.4556	0.167924	0.247019	0.266509	0.30013	0.329921	0.243577	0.301895	0.390872	0.453664	0.209973	0.309475	0.580156	0.631001
Point 00695	-107.416	30.1233	0.19751	0.219326	0.233716	0.252171	0.251371	0.194283	0.29287	0.368137	0.410015	0.181625	0.276892	0.492135	0.550266
Point 00696	-105.276	30.7353	0.149124	0.301666	0.320287	0.365208	0.384702	0.285255	0.361867	0.448409	0.497846	0.261333	0.353457	0.580339	0.63399
Point 00697	-112.455	30.6539	0.135748	0.174279	0.157437	0.12766	0.143232	0.147474	0.129663	0.072776	0.084953	0.178814	0.109659	0.062319	0.073888
Point 00698	-111.781	30.6843	0.403678	0.407767	0.389256	0.302701	0.363127	0.373411	0.359049	0.247854	0.311167	0.403112	0.334744	0.287823	0.335921
Point 00699	-105.794	30.368	0.194308	0.220616	0.281761	0.336937	0.338277	0.204302	0.327785	0.425072	0.441782	0.190909	0.326497	0.550252	0.605223
Point 00700	-114.984	30.1059	0.245119	0.331866	0.34524	0.342151	0.366637	0.326186	0.366227	0.375599	0.412432	0.336532	0.366526	0.4135	0.498511
Point 00701	-110.339	30.4136	0.264572	0.346777	0.344833	0.349682	0.403312	0.296742	0.375083	0.445841	0.528039	0.322222	0.394435	0.575362	0.690289
Point 00702	-107.453	30.3076	0.219991	0.240138	0.255318	0.284917	0.297021	0.221537	0.270298	0.36228	0.470137	0.215224	0.278212	0.571604	0.614369
Point 00703	-106.109	30.3155	0.128998	0.160238	0.181813	0.196337	0.202802	0.14924	0.1962	0.240684	0.266865	0.134893	0.179663	0.333298	0.389236
Point 00704	-108.266	30.5075	0.197348	0.375635	0.394473	0.427599	0.441112	0.35536	0.428847	0.519425	0.571675	0.342541	0.432334	0.618189	0.69436
Point 00705	-105.373	30.6222	0.132247	0.347713	0.40985	0.460422	0.480703	0.336323	0.459752	0.549488	0.590707	0.310424	0.451411	0.673044	0.73672
Point 00706	-106.634	30.6197	0.177152	0.226533	0.240998	0.259652	0.274246	0.207493	0.302911	0.389365	0.431981	0.18857	0.29794	0.538471	0.594638
Point 00707	-107.599	30.2168	0.162151	0.177119	0.191061	0.208193	0.212669	0.164399	0.204394	0.258772	0.353324	0.157324	0.203536	0.42902	0.488554
Point 00708	-107.64	30.4557	0.303391	0.341536	0.352195	0.395954	0.392551	0.306813	0.375722	0.453563	0.596491	0.285457	0.384537	0.596814	0.72922
Point 00709	-109.36	30.2525	0.336207	0.389869	0.40146	0.41224	0.463082	0.347731	0.446375	0.504999	0.556137	0.357769	0.460382	0.495263	0.350423
Point 00710	-105.015	30.3388	0.094281	0.16516	0.193222	0.209129	0.222271	0.163951	0.218065	0.279029	0.328982	0.141147	0.213448	0.429432	0.499439
Point 00711	-106.16	30.2374	0.110744	0.13481	0.153733	0.18159	0.174297	0.125628	0.173685	0.212956	0.233732	0.116124	0.159411	0.303201	0.33328
Point 00712	-115.747	30.1472	0.32997	0.417556	0.429234	0.46041	0.467698	0.41209	0.459022	0.503764	0.525746	0.422668	0.47046	0.550279	0.598234
Point 00713	-108.413	30.251	0.085655	0.184091	0.225749	0.255769	0.273692	0.167796	0.248522	0.312406	0.363724	0.16438	0.252671	0.401578	0.520163
Point 00714	-108.548	30.5808	0.109798	0.295134	0.337707	0.410598	0.430463	0.269532	0.411268	0.4979	0.562443	0.282322	0.431338	0.604861	0.683364
Point 00715	-108.01	30.6846	0.128488	0.151223	0.165185	0.179605	0.189076	0.139696	0.173268	0.228921	0.280019	0.137019	0.174753	0.316603	0.389982
Point 00716	-109.063	30.6102	0.253244	0.319143	0.317967	0.327564	0.367527	0.265989	0.340212	0.420682	0.505044	0.278298	0.352725	0.565319	0.655392
Point 00717	-108.653	30.4331	0.189948	0.338494	0.357767	0.384681	0.417382	0.318054	0.391811	0.46129	0.528826	0.321762	0.393681	0.568112	0.659156
Point 00718	-106.326	30.1102	0.077838	0.088431	0.098754	0.11277	0.114014	0.081933	0.106024	0.132474	0.153041	0.07489	0.101462	0.190785	0.199624
Point 00719	-110.201	30.1133	0.387567	0.419888	0.440374	0.450886	0.50541	0.388014	0.491634	0.567074	0.653557	0.392651	0.52052	0.68794	0.709536
Point 00720	-106.829	30.5391	0.173892	0.20779	0.229483	0.258162	0.260454	0.19149	0.236777	0.315755	0.425934	0.175512	0.242168	0.509431	0.58195
Point 00721	-111.244	30.6398	0.243818	0.282171	0.264486	0.247601	0.289888	0.247162	0.273332	0.502868	0.256548	0.267649	0.291776	0.207914	0.682456
Point 00722	-110.066	30.2955	0.228371	0.254286	0.262002	0.274024	0.297049	0.234566	0.291019	0.343647	0.438888	0.245303	0.319273	0.466473	0.580864
Point 00723	-110.37	30.3466	0.243968	0.285601	0.303865	0.308097	0.328127	0.260939	0.31777	0.370833	0.486105	0.27282	0.35185	0.51429	0.634148
Point 00724	-115.307	30.6619	0.132136	0.208192	0.214034	0.215712	0.233142	0.206686	0.231118	0.256075	0.274553	0.215359	0.245999	0.290473	0.335712
Point 00725	-110.02	30.419	0.151092	0.168415	0.180041	0.188415	0.215297	0.157374	0.204051	0.254297	0.313912	0.156729	0.223702	0.351329	0.414936
Point 00726	-110.037	30.3789	0.165587	0.184877	0.195807	0.205207	0.235405	0.164207	0.227789	0.274652	0.338978	0.17068	0.242233	0.382066	0.453788
Point 00727	-109.307	30.7417	0.276527	0.334345	0.349272	0.366771	0.394194	0.29651	0.379368	0.457136	0.548203	0.306425	0.398195	0.582312	0.589972
Point 00728	-107.186	30.2199	0.182658	0.236588	0.254479	0.287231	0.286155	0.218571	0.238412	0.361392	0.404177	0.204622	0.269107	0.483701	0.534956
Point 00729	-108.608	30.5968	0.122227	0.322214	0.365284	0.4003	0.42087	0.298685	0.411657	0.467602	0.544154	0.303681	0.418647	0.592102	0.665977
Point 00730	-112.328	30.6185	0.170373	0.204687	0.1877	0.149509	0.167612	0.180643	0.149465	0.095589	0.110972	0.201316	0.126523	0.083846	0.10015
Point 00731	-115.332	30.15	0.344753	0.446204	0.462056	0.469195	0.490312	0.443474	0.485227	0.522961	0.545737	0.449064	0.493938	0.576205	0.668358
Point 00732	-112.95	30.5165	0.463975	0.608433	0.567242	0.547223	0.56339	0.558338	0.544201	0.442943	0.377022	0.61627	0.542021	0.235188	0.262383
Point 00733	-108.285	30.1409	0.116246	0.112598	0.131809	0.170176	0.18245	0.098062	0.172158	0.289481	0.416218	0.097799	0.193464	0.495098	0.58386
Point 00734	-106.82	30.1416	0.171993	0.197601	0.219242	0.236732	0.237191	0.182049	0.22755	0.347269	0.376106	0.169292	0.222947	0.467734	0.53334
Point 00735	-115.268	30.5929	0.173395	0.229398	0.234944	0.238209	0.260229	0.226643	0.260306	0.281892	0.301929	0.232587	0.2774	0.318507	0.369031
Point 00736	-106.12	30.422	0.145432	0.182517	0.205929	0.221882	0.22062	0.168855	0.221254	0.273888	0.305716	0.147396	0.210017	0.37602	0.41465
Point 00737	-107.572	30.6307	0.240503	0.285741	0.304256	0.326525	0.3373	0.251981	0.324375	0.399963	0.457156	0.245268	0.308377	0.536399	0.660385
Point 00738	-109.591	30.1617	0.232614	0.275153	0.279976	0.274928	0.315437	0.228335	0.302067	0.371799	0.44445	0.244598	0.317109	0.483311	0.585237
Point 00739	-109.238	30.4667	0.258243	0.339092	0.335831	0.353357	0.372249	0.299404	0.363473	0.446674	0.541895	0.304398	0.375647	0.58457	0.693897
Point 00740	-114.968	30.3991	0.198766	0.270757	0.267349	0.264985	0.295358	0.263266	0.295199	0.308776	0.342999	0.271016	0.31244	0.337827	0.424548
Point 00741	-108.041	30.728	0.145604	0.175763	0.185623	0.201709	0.211405	0.16292	0.19341	0.252018	0.309361	0.153159	0.193157	0.346748	0.423473
Point 00742	-114.861	30.7033	0.641955	0.797138	0.813346	0.827383	0.83883	0.813371	0.83523	0.803647	0.79801	0.810813	0.794881	0.739747	0.6279
Point 00743	-115.039	30.4402	0.193647	0.273049	0.264262	0.262031	0.290295	0.25113	0.287772	0.30361	0.346686	0.259957	0.299219	0.341215	0.4199
Point 00744	-111.489	30.3476	0.179931	0.197824	0.185703	0.181311	0.21525	0.186227	0.200728	0.148752	0.148563	0.194263	0.220805	0.150209	0.177712
Point 00745	-114.907	30.3998	0.430309	0.594762	0.600881	0.62516	0.649067	0.588344	0.631968	0.655241	0.66723	0.569777	0.632828	0.631916	0.651458
Point 00746	-107.061	30.6628	0.202423	0.247275	0.261358	0.296495	0.296641	0.226451	0.281793	0.357897	0.476598	0.208786	0.272886	0.572006	0.64205
Point 00747	-108.366	30.4871	0.098227	0.268559	0.315385	0.396336	0.410002	0.253614	0.399573	0.528185	0.588967	0.253108	0.435326	0.636594	0.716844
Point 00748	-107.606	30.241	0.162151	0.177119	0.191061	0.208193	0.212669	0.164399	0.204394	0.258772	0.353324	0.157324	0.203536	0.42902	0.488554
Point 00749	-111.766	30.6081	0.316265	0.324104	0.284021	0.226794	0.259033	0.285322	0.26131	0.185398	0.238916	0.314038	0.254392	0.209699	0.261293
Point 00750	-110.12	30.4073	0.244878	0.265172	0.276228	0.287106	0.323203	0.246336	0.312261	0.377134	0.453722	0.255891	0.339673	0.504252	0.609295
Point 00751	-105.348	30.1794	0.143266	0.359413	0.428122	0.47156	0.478116	0.334585	0.468179	0.565615	0.587382	0.32282	0.451378	0.721194	0.737436
Point 00752	-107.452	30.6068	0.223896	0.255021	0.272383	0.303447	0.315472	0.235469	0.297654	0.378179	0.501878	0.219953	0.293474	0.574642	0.643485
Point 00753	-106.837	30.1059	0.164254	0.193211	0.205203	0.229251	0.220995	0.176615	0.218482	0.341938	0.36526	0.155953	0.245486	0.461141	0.510908
Point 00754	-111.929	30.3501	0.483168	0.545021	0.530508	0.498944	0.553467	0.522575	0.554173	0.444545	0.461141	0.562357	0.527699	0.37888	0.428652
Point 00755	-105.859	30.3322	0.098034	0.241049	0.30834	0.409426	0.423674	0.234095	0.407644	0.542077	0.579713	0.2171	0.409408	0.683911	0.704783
Point 00756	-115.699	30.4849	0.294805	0.369097	0.380244	0.385827	0.399982	0.364664	0.397336	0.428588	0.462725	0.376047	0.408001	0.486725	0.514906
Point 00757	-109.486	30.1142	0.263383	0.303726	0.307333	0.332059	0.350897	0.270375	0.360277	0.426432	0.516944	0.28878	0.359093	0.559977	0.632615
Point 00758	-111.627	30.3223	0.279719	0.308794	0.30875	0.275009	0.332561	0.287293	0.303852	0.272067	0.282485	0.309298	0.34892	0.22946	0.279751
Point 00759	-109.1	30.4602	0.14373	0.308077	0.312339	0.330805	0.352175	0.273488	0.345805	0.399956	0.470989	0.283243	0.349204	0.509902	0.601601
Point 00760	-114.747	30.349	0.492899	0.621718	0.635742	0.669301	0.661477	0.633157	0.652567	0.688805	0.69707	0.614278	0.653675	0.693225	0.687152
Point 00761	-111.636	30.7244	0.274132	0.288121	0.262997	0.223266	0.272333	0.261536	0.259211	0.180434	0.216541	0.28275	0.25317	0.206496	0.238564
Point 00762	-104.989	30.1327	0.093988	0.122663	0.152524	0.209344	0.225711	0.117805	0.218649	0.309571	0.354738	0.109932	0.223446	0.42264	0.502216
Point 00763	-109.646	30.2088	0.262689	0.302561	0.301218	0.320368	0.343772	0.267883	0.337961	0.4259	0.495296	0.28586	0.365277	0.547945	0.644763
Point 00764	-107.026	30.6795	0.179072	0.226957	0.232368	0.26396	0.275412	0.196107	0.260646	0.336656	0.449033	0.18177	0.266395	0.531995	0.614724
Point 00765	-114.863	30.5692	0.479382	0.661205	0.67346	0.665642	0.687739	0.654805	0.682912	0.691718	0.685269	0.643879	0.655735	0.632244	0.58795
Point 00766	-110.503	30.2113	0.206923	0.237455	0.242818	0.245553	0.279396	0.211016	0.259658	0.329386	0.415027	0.217851	0.303944	0.448568	0.558019
Point 00767	-110.344	30.7058	0.18638	0.215166	0.223162	0.225099	0.253985	0.18952	0.243427	0.294363	0.377	0.205476	0.274132	0.405787	0.516161
Point 00768	-106.387	30.1382	0.091586	0.107061	0.114414	0.128311	0.129384	0.099689	0.122293	0.157177	0.164841	0.08734	0.123769	0.219908	0.235401
Point 00769	-108.681	30.6358	0.140809	0.30687	0.326513	0.352854	0.363107	0.277014	0.357982	0.420775	0.477896	0.288755	0.351091	0.531384	0.615205
Point 00770	-114.916	30.6109	0.456407	0.638318	0.636001	0.664772	0.686185	0.62063	0.683529	0.718825	0.732057	0.620293	0.672502	0.704631	0.729525
Point 00771	-109.353	30.4309	0.431496	0.514775	0.520593	0.548238	0.582902	0.460955	0.550478	0.64157	0.707057	0.461594	0.590117	0.712821	0.637709
Point 00772	-108.927	30.1188	0.125518	0.19078	0.200729	0.215136	0.219585	0.168292	0.219581	0.260833	0.312573	0.169019	0.21391	0.341435	0.436293
Point 00773	-107.528	30.2514	0.222025	0.244878	0.262078	0.281093	0.294067	0.227646	0.270991	0.354846	0.456084	0.212542	0.277536	0.560243	0.604016
Point 00774	-109.468	30.2983	0.340951	0.392504	0.393196	0.40411	0.453748	0.357526	0.442504	0.531404	0.597492	0.351866	0.448915	0.613583	0.557421
Point 00775	-110.807	30.5811	0.234068	0.276004	0.28121	0.303002	0.34234	0.25134	0.330158	0.409191	0.487594	0.266388	0.367284	0.525427	0.636867
Point 00776	-109.162	30.5934	0.163008	0.332986	0.349529	0.376826	0.390295	0.306171	0.383295	0.45867	0.52214	0.321362	0.380864	0.547327	0.666454
Point 00777	-106.1	30.6233	0.2142	0.27034	0.289462	0.315826	0.338943	0.246071	0.317565	0.453866	0.505618	0.223893	0.357521	0.58765	0.660701
Point 00778	-111.928	30.3087	0.47524	0.549875	0.552001	0.518782	0.577402	0.524279	0.560225	0.487971	0.505596	0.566889	0.539857	0.378732	0.43443
Point 00779	-106.89	30.1574	0.200146	0.227833	0.252932	0.282309	0.270703	0.217118	0.26632	0.397909	0.434849	0.192126	0.297193	0.542918	0.593978
Point 00780	-107.926	30.192	0.287215	0.323284	0.332457	0.35591	0.374423	0.296163	0.348905	0.4217	0.47513	0.280094	0.357336	0.621169	0.691787
Point 00781	-107.543	30.2337	0.19588	0.21384	0.227931	0.245881	0.255987	0.198124	0.245581	0.309993	0.416713	0.183204	0.249245	0.499051	0.557615
Point 00782	-110.652	30.1477	0.358679	0.405167	0.423116	0.438877	0.48298	0.369352	0.472821	0.558879	0.64783	0.377012	0.516812	0.683423	0.775375
Point 00783	-110.294	30.2348	0.331571	0.363284	0.376884	0.392081	0.436924	0.327942	0.406844	0.49322	0.601961	0.334922	0.470834	0.637223	0.722647
Point 00784	-106.443	30.3426	0.191979	0.230882	0.249089	0.284174	0.283511	0.215143	0.267329	0.346037	0.368798	0.199994	0.26024	0.462865	0.499676
Point 00785	-111.759	30.5592	0.162144	0.176394	0.166756	0.131191	0.151007	0.164682	0.140502	0.101539	0.134271	0.176001	0.145206	0.118819	0.145249
Point 00786	-108.991	30.1786	0.117248	0.146188	0.152719	0.167923	0.17045	0.128807	0.170641	0.211835	0.257296	0.128317	0.168026	0.299391	0.375282
Point 00787	-106.544	30.3483	0.130089	0.152546	0.178963	0.190231	0.194712	0.145841	0.182038	0.246887	0.275012	0.129983	0.181329	0.341359	0.37715
Point 00788	-104.825	30.0996	0.222728	0.291519	0.366638	0.441281	0.475925	0.295042	0.483369	0.598194	0.676184	0.261291	0.485506	0.743011	0.829776
Point 00789	-110.453	30.1177	0.31095	0.375495	0.383192	0.384965	0.423042	0.34483	0.418854	0.50251	0.603418	0.358918	0.458362	0.638053	0.74446
Point 00790	-106.254	30.1033	0.078853	0.09218	0.102747	0.123002	0.118515	0.085428	0.115406	0.138108	0.153913	0.078545	0.106503	0.203728	0.21779
Point 00791	-111.864	30.3675	0.248889	0.274968	0.259633	0.236882	0.28622	0.249679	0.258517	0.196054	0.209375	0.267476	0.262446	0.188442	0.226831
Point 00792	-105.585	30.2044	0.078295	0.196756	0.219558	0.240348	0.252684	0.178946	0.227078	0.306979	0.337118	0.162103	0.219346	0.426218	0.465083
Point 00793	-111.286	30.6551	0.251916	0.283472	0.2759	0.257712	0.297792	0.254909	0.27983	0.253596	0.250719	0.279306	0.309407	0.202645	0.254123
Point 00794	-115.026	30.1485	0.243653	0.313864	0.324843	0.317563	0.347978	0.3157	0.351966	0.360769	0.397506	0.329888	0.357977	0.409446	0.532586
Point 00795	-109.316	30.3635	0.363787	0.412423	0.430928	0.462851	0.476036	0.373545	0.482329	0.569385	0.637899	0.391373	0.487769	0.638009	0.566466
Point 00796	-109.247	30.4151	0.28414	0.349691	0.345278	0.37273	0.391876	0.305847	0.389551	0.475113	0.550965	0.313598	0.407648	0.597473	0.684113
Point 00797	-110.823	30.4697	0.246366	0.343918	0.351887	0.363014	0.419673	0.314731	0.391512	0.474222	0.563148	0.327915	0.441488	0.600147	0.738735
Point 00798	-108.663	30.7385	0.191391	0.274859	0.281315	0.30721	0.323956	0.242484	0.310726	0.355138	0.448304	0.245343	0.316198	0.489603	0.581026
Point 00799	-111.841	30.2016	0.318071	0.378322	0.370326	0.329326	0.397861	0.352275	0.393361	0.356407	0.372889	0.391142	0.404261	0.28728	0.284325
Point 00800	-108.836	30.4805	0.21261	0.274431	0.279546	0.297611	0.302448	0.225849	0.298983	0.369448	0.451094	0.234961	0.296619	0.492737	0.593558
Point 00801	-108.043	30.1291	0.23992	0.276441	0.28796	0.301945	0.323813	0.249051	0.302472	0.367442	0.412075	0.225138	0.30812	0.47031	0.547898
Point 00802	-112.227	30.5604	0.230031	0.265939	0.256234	0.214394	0.230818	0.236629	0.22624	0.133699	0.155702	0.266538	0.191426	0.119639	0.141216
Point 00803	-106.987	30.2432	0.234968	0.261056	0.277001	0.321438	0.321133	0.241385	0.305212	0.444659	0.492631	0.225064	0.337708	0.59375	0.630566
Point 00804	-109.236	30.321	0.232068	0.308268	0.321871	0.350591	0.357573	0.282203	0.348015	0.428858	0.503254	0.300371	0.357625	0.543305	0.652985
Point 00805	-106.698	30.5224	0.14297	0.173243	0.191096	0.216607	0.218308	0.158799	0.24435	0.332099	0.365687	0.144604	0.239004	0.461026	0.519258
Point 00806	-109.915	30.6796	0.163205	0.190115	0.193074	0.193374	0.220536	0.161289	0.213041	0.270196	0.333931	0.166215	0.22829	0.36533	0.451492
Point 00807	-105.365	30.7461	0.142627	0.318315	0.339672	0.386246	0.405355	0.301713	0.380724	0.468273	0.505097	0.277814	0.371466	0.587925	0.65814
Point 00808	-105.684	30.4889	0.070625	0.203173	0.241739	0.258068	0.271109	0.184252	0.256783	0.320106	0.364007	0.171379	0.246704	0.45885	0.511971
Point 00809	-108.115	30.5705	0.162472	0.197622	0.200787	0.217608	0.22886	0.172115	0.221884	0.271197	0.325625	0.172635	0.21992	0.381915	0.447404
Point 00810	-111.588	30.5992	0.164634	0.171006	0.148364	0.112448	0.139031	0.155165	0.131505	0.101414	0.123005	0.167408	0.131482	0.114163	0.131898
Point 00811	-109.718	30.3408	0.229402	0.271982	0.2661	0.288924	0.303637	0.24057	0.298351	0.349015	0.437164	0.256455	0.318849	0.476959	0.583773
Point 00812	-111.072	30.2093	0.252796	0.358939	0.377349	0.388789	0.448985	0.337739	0.42997	0.507971	0.63102	0.34738	0.491594	0.667352	0.728748
Point 00813	-108.853	30.2962	0.186609	0.226192	0.235599	0.261092	0.269005	0.201707	0.261814	0.324484	0.38771	0.204458	0.258769	0.437405	0.54733
Point 00814	-115.494	30.6167	0.213797	0.271499	0.28179	0.276297	0.296204	0.268855	0.303143	0.333487	0.35562	0.278827	0.316992	0.371327	0.420242
Point 00815	-107.026	30.4394	0.158312	0.189231	0.200676	0.224334	0.227396	0.173162	0.213484	0.286568	0.379757	0.152574	0.20908	0.467571	0.510653
Point 00816	-106	30.1182	0.113091	0.13262	0.153631	0.173045	0.175434	0.130267	0.165978	0.257853	0.277745	0.114086	0.188505	0.358073	0.395431
Point 00817	-105.065	30.4618	0.07739	0.149019	0.167342	0.191333	0.199639	0.147385	0.188882	0.243485	0.301346	0.132172	0.193146	0.39369	0.481409
Point 00818	-106.461	30.4073	0.190192	0.228045	0.255714	0.278368	0.276347	0.210745	0.259794	0.346448	0.383382	0.187787	0.260591	0.457409	0.515216
Point 00819	-110.927	30.2562	0.225435	0.340313	0.343543	0.360191	0.414845	0.306758	0.392693	0.48342	0.567334	0.328012	0.44736	0.603605	0.68357
Point 00820	-114.921	30.7092	0.60903	0.784742	0.791739	0.821159	0.841137	0.78049	0.832044	0.830598	0.833455	0.782497	0.813236	0.80541	0.800346
Point 00821	-112.642	30.281	0.336539	0.444544	0.440425	0.377556	0.410452	0.412922	0.388327	0.284925	0.234809	0.457237	0.367413	0.136764	0.174416
Point 00822	-115.106	30.6291	0.232314	0.359603	0.356219	0.35925	0.408971	0.325441	0.420557	0.402076	0.467918	0.34009	0.395803	0.402941	0.457597
Point 00823	-110.278	30.4091	0.240999	0.270883	0.268937	0.283793	0.320839	0.240982	0.298014	0.37388	0.454609	0.24819	0.336233	0.498272	0.614091
Point 00824	-107.055	30.5833	0.214829	0.258628	0.274615	0.294129	0.305662	0.237543	0.290224	0.369394	0.486073	0.218279	0.281422	0.579499	0.63361
Point 00825	-110.498	30.1112	0.296195	0.381441	0.393231	0.408331	0.439702	0.350004	0.437785	0.502733	0.584275	0.360413	0.459452	0.628938	0.745261
Point 00826	-111.883	30.7013	0.192693	0.213749	0.200654	0.148667	0.182132	0.189886	0.171704	0.115044	0.152067	0.207244	0.151658	0.121193	0.146155
Point 00827	-115.76	30.514	0.300549	0.373127	0.383965	0.393157	0.40836	0.365416	0.403908	0.440368	0.457224	0.376975	0.408259	0.481838	0.525218
Point 00828	-111.129	30.6139	0.154373	0.168616	0.166327	0.283971	0.334456	0.163945	0.31924	0.383684	0.472871	0.170071	0.196231	0.499674	0.47065
Point 00829	-106.835	30.3436	0.186504	0.218018	0.242006	0.259534	0.26018	0.201004	0.250184	0.328185	0.429429	0.17978	0.248432	0.513424	0.575461
Point 00830	-109.976	30.406	0.164731	0.188656	0.191178	0.200486	0.218408	0.161453	0.220684	0.26614	0.33157	0.166818	0.23992	0.374194	0.461395
Point 00831	-108.804	30.314	0.178234	0.223616	0.23918	0.250664	0.275248	0.200351	0.264516	0.314469	0.388597	0.213876	0.255989	0.443835	0.527351
Point 00832	-108.218	30.637	0.135118	0.168248	0.173365	0.193862	0.196582	0.147305	0.183885	0.231673	0.285976	0.14835	0.183265	0.326042	0.391061
Point 00833	-109.563	30.5287	0.195922	0.282981	0.283021	0.30814	0.319527	0.254109	0.310041	0.36533	0.434129	0.259903	0.323973	0.471512	0.578348
Point 00834	-108.975	30.3204	0.174423	0.219249	0.213946	0.232043	0.248587	0.19126	0.230666	0.30741	0.365341	0.187079	0.243729	0.41282	0.508727
Point 00835	-108.457	30.1958	0.103629	0.24497	0.290389	0.345582	0.353381	0.220438	0.336997	0.413239	0.480726	0.216697	0.341302	0.51827	0.600228
Point 00836	-105.906	30.4935	0.240843	0.252494	0.298495	0.388612	0.40688	0.233997	0.406258	0.486649	0.537171	0.209314	0.388984	0.634271	0.702324
Point 00837	-107.245	30.1933	0.251486	0.317448	0.342599	0.369923	0.367399	0.294841	0.32161	0.467206	0.496623	0.27603	0.360051	0.603193	0.637178
Point 00838	-105.179	30.2014	0.115342	0.20401	0.226273	0.256527	0.272325	0.200255	0.246263	0.334632	0.381333	0.174662	0.249417	0.48469	0.509635
Point 00839	-108.75	30.6923	0.133811	0.221974	0.233269	0.248885	0.274609	0.192477	0.255977	0.311645	0.36765	0.209978	0.263045	0.41671	0.499012
Point 00840	-106.932	30.2894	0.211994	0.241551	0.266434	0.286791	0.286132	0.223346	0.270821	0.421148	0.465822	0.196066	0.319386	0.553164	0.605873
Point 00841	-108.983	30.6551	0.250111	0.288158	0.309708	0.328915	0.374792	0.255156	0.346672	0.432461	0.506114	0.274348	0.358813	0.57883	0.645402
Point 00842	-107.71	30.3128	0.314516	0.34649	0.354946	0.386934	0.402387	0.311837	0.379535	0.455577	0.579355	0.290369	0.388738	0.67118	0.734243
Point 00843	-111.998	30.3716	0.475941	0.521417	0.473513	0.454895	0.525268	0.47698	0.498002	0.381153	0.390535	0.518891	0.472675	0.35861	0.399347
Point 00844	-115.853	30.5927	0.315205	0.405407	0.413729	0.415694	0.429479	0.388777	0.429341	0.454845	0.475418	0.405501	0.436743	0.497291	0.538677
Point 00845	-112.051	30.2641	0.521819	0.621275	0.617709	0.594484	0.644198	0.597073	0.621806	0.53913	0.54218	0.610289	0.594525	0.40191	0.428926
Point 00846	-108.384	30.6895	0.159793	0.207294	0.217936	0.228735	0.238201	0.181304	0.228812	0.272457	0.334833	0.175777	0.219411	0.390137	0.469748
Point 00847	-112.058	30.2393	0.513377	0.623244	0.626201	0.581956	0.64769	0.583808	0.61039	0.551422	0.541156	0.595999	0.597724	0.390938	0.42977
Point 00848	-114.935	30.1345	0.246379	0.311376	0.32241	0.318759	0.344716	0.314986	0.353708	0.351342	0.396306	0.328536	0.35757	0.396389	0.532138
Point 00849	-109.43	30.0884	0.273709	0.320576	0.337098	0.349461	0.38624	0.285621	0.370846	0.44766	0.524643	0.291889	0.382937	0.576185	0.63067
Point 00850	-104.841	30.4313	0.139963	0.194341	0.217469	0.241466	0.253724	0.184164	0.238971	0.309321	0.365463	0.166286	0.236748	0.490753	0.481678
Point 00851	-108.002	30.45	0.225004	0.270501	0.273488	0.28519	0.312291	0.230605	0.300547	0.357171	0.409259	0.220219	0.296037	0.477139	0.542982
Point 00852	-108.722	30.3854	0.160268	0.207997	0.217654	0.235917	0.249442	0.180626	0.227814	0.286356	0.356771	0.185519	0.232697	0.394582	0.474667
Point 00853	-109.986	30.1762	0.213628	0.237208	0.233917	0.249251	0.270794	0.209515	0.263112	0.341206	0.408594	0.215905	0.296989	0.453545	0.55812
Point 00854	-106.392	30.7067	0.135481	0.206425	0.233213	0.249936	0.265201	0.18742	0.248759	0.319702	0.364244	0.17813	0.239943	0.439624	0.523194
Point 00855	-111.829	30.0968	0.3136	0.382459	0.369534	0.368038	0.426106	0.354118	0.412264	0.411996	0.460078	0.394431	0.419925	0.356792	0.302259
Point 00856	-106.589	30.1218	0.260293	0.289636	0.319026	0.381309	0.388356	0.267037	0.36746	0.472418	0.499982	0.246939	0.367847	0.60319	0.656448
Point 00857	-111.63	30.6604	0.262645	0.267672	0.247142	0.197027	0.222052	0.237902	0.22172	0.14985	0.208519	0.261105	0.217887	0.186627	0.212306
Point 00858	-110.613	30.628	0.201979	0.238088	0.242947	0.247371	0.289452	0.219911	0.266601	0.331328	0.409655	0.226471	0.308485	0.456901	0.585275
Point 00859	-111.592	30.5596	0.144763	0.149776	0.135937	0.100055	0.124277	0.138092	0.115542	0.088211	0.112982	0.144126	0.119073	0.101137	0.119984
Point 00860	-106.159	30.1031	0.127908	0.147615	0.166954	0.196925	0.196675	0.135726	0.184604	0.23258	0.25331	0.126373	0.176826	0.320899	0.354973
Point 00861	-107.71	30.1232	0.211497	0.219839	0.244208	0.267631	0.278469	0.203952	0.261667	0.322395	0.369819	0.197293	0.259186	0.439464	0.581387
Point 00862	-107.521	30.5126	0.247154	0.277136	0.296224	0.329591	0.329748	0.256641	0.322893	0.397665	0.534883	0.23977	0.319375	0.609078	0.668509
Point 00863	-109.049	30.2498	0.149686	0.198793	0.208093	0.220494	0.23094	0.171437	0.219705	0.2756	0.344333	0.178511	0.221143	0.373547	0.473015
Point 00864	-105.767	30.3711	0.073908	0.209262	0.246843	0.276965	0.278637	0.194627	0.26307	0.353007	0.385426	0.178746	0.263423	0.488657	0.532367
Point 00865	-110.652	30.3213	0.251625	0.28493	0.294024	0.303361	0.356441	0.263491	0.329392	0.412272	0.491984	0.271664	0.3811	0.541187	0.658713
Point 00866	-106.765	30.4929	0.148109	0.176818	0.187918	0.219335	0.222918	0.162391	0.209755	0.275832	0.362459	0.151529	0.212419	0.462924	0.506181
Point 00867	-107.594	30.4315	0.267125	0.28626	0.317354	0.342575	0.355673	0.266404	0.339921	0.416231	0.539821	0.257379	0.336378	0.628975	0.671734
Point 00868	-110.235	30.2629	0.295027	0.319213	0.348214	0.360866	0.392796	0.296853	0.375532	0.449964	0.548954	0.30837	0.418844	0.572038	0.617493
Point 00869	-110.41	30.0982	0.323377	0.389714	0.395538	0.396766	0.425595	0.345077	0.437612	0.52281	0.613309	0.358107	0.464267	0.644624	0.765828
Point 00870	-114.734	30.0901	0.522158	0.635864	0.663685	0.694608	0.711904	0.656457	0.704286	0.75335	0.774769	0.654154	0.711991	0.792659	0.803364
Point 00871	-105.598	30.7461	0.084863	0.223576	0.285398	0.373857	0.397071	0.215317	0.386917	0.499282	0.546992	0.202003	0.407835	0.624048	0.69416
Point 00872	-110.449	30.6894	0.207936	0.275951	0.28259	0.292477	0.311381	0.245659	0.308971	0.425535	0.508196	0.270444	0.318256	0.531952	0.653754
Point 00873	-106.699	30.5968	0.175537	0.222093	0.235253	0.263921	0.265991	0.202915	0.294751	0.393083	0.435908	0.185003	0.300959	0.52818	0.595658
Point 00874	-108.801	30.5799	0.226167	0.299423	0.307473	0.336794	0.346305	0.257395	0.333167	0.410069	0.47065	0.271778	0.326477	0.532628	0.620903
Point 00875	-105.28	30.228	0.111612	0.236969	0.265853	0.28274	0.297294	0.226352	0.281374	0.36545	0.396333	0.204404	0.276971	0.501202	0.55093
Point 00876	-114.799	30.517	0.501175	0.685104	0.681622	0.679221	0.692374	0.681335	0.696537	0.666062	0.688136	0.657102	0.679525	0.592173	0.501547
Point 00877	-107.564	30.6715	0.230616	0.271521	0.289881	0.3112	0.322563	0.249293	0.309081	0.384499	0.440261	0.23447	0.307125	0.505085	0.656962
Point 00878	-109.158	30.3572	0.126793	0.25593	0.270224	0.290154	0.307386	0.227675	0.298738	0.354413	0.420524	0.24514	0.293165	0.447998	0.541613
Point 00879	-105.384	30.5656	0.085144	0.239947	0.288759	0.329338	0.3451	0.230758	0.315664	0.406139	0.453361	0.205822	0.322868	0.534019	0.588613
Point 00880	-115.451	30.2853	0.340058	0.441558	0.457751	0.463427	0.487338	0.438782	0.480615	0.51551	0.541647	0.444331	0.487537	0.571248	0.632606
Point 00881	-114.983	30.4676	0.384281	0.538358	0.544971	0.579515	0.59136	0.516785	0.587646	0.626183	0.662614	0.518608	0.591061	0.654047	0.686463
Point 00882	-107.161	30.5918	0.181779	0.219973	0.233473	0.262333	0.26321	0.193638	0.248172	0.330593	0.425828	0.185366	0.251597	0.503651	0.591088
Point 00883	-107.12	30.6227	0.184583	0.227575	0.242081	0.259158	0.260839	0.200135	0.256458	0.327281	0.425519	0.18366	0.249679	0.515674	0.586493
Point 00884	-105.61	30.109	0.073684	0.173625	0.191409	0.203779	0.201611	0.156114	0.189345	0.261892	0.278368	0.14203	0.186502	0.372053	0.418395
Point 00885	-105.835	30.4067	0.088568	0.231555	0.298091	0.372845	0.39121	0.22208	0.389272	0.483678	0.531315	0.206976	0.375002	0.613515	0.678857
Point 00886	-107.458	30.7031	0.214625	0.24947	0.265775	0.28664	0.300126	0.228634	0.282357	0.358912	0.41326	0.223136	0.28649	0.487994	0.534572
Point 00887	-107.315	30.3744	0.186894	0.206591	0.220557	0.255373	0.258218	0.190679	0.242418	0.310327	0.429067	0.185517	0.24137	0.500351	0.572539
Point 00888	-107.973	30.3593	0.22906	0.256803	0.27621	0.296402	0.30167	0.23612	0.290893	0.352865	0.410239	0.230389	0.285179	0.469911	0.524199
Point 00889	-110.526	30.103	0.274133	0.387583	0.390324	0.405741	0.445857	0.355296	0.438581	0.498476	0.568496	0.366722	0.46308	0.612172	0.734458
Point 00890	-115.505	30.3723	0.273572	0.34546	0.359448	0.365284	0.385688	0.349632	0.383492	0.436271	0.457756	0.357125	0.397477	0.483628	0.53202
Point 00891	-110.148	30.5957	0.212151	0.249399	0.249516	0.251551	0.285127	0.214218	0.265558	0.332149	0.421754	0.221149	0.297177	0.451356	0.566872
Point 00892	-111.195	30.5752	0.145033	0.161202	0.153649	0.268676	0.326802	0.157044	0.16557	0.373804	0.460459	0.163595	0.182857	0.452795	0.443399
Point 00893	-106.715	30.5057	0.155859	0.197209	0.209108	0.227787	0.228244	0.180757	0.264366	0.344069	0.38322	0.158155	0.260215	0.492163	0.534266
Point 00894	-111.499	30.2644	0.22833	0.259184	0.24361	0.233947	0.269454	0.240794	0.267234	0.252336	0.246384	0.247225	0.29865	0.207006	0.231081
Point 00895	-111.962	30.6371	0.251168	0.278235	0.257534	0.192353	0.231919	0.249657	0.227505	0.146977	0.193846	0.267271	0.199179	0.160471	0.189301
Point 00896	-110.875	30.4846	0.200732	0.278028	0.291075	0.298884	0.354652	0.258086	0.327516	0.4043	0.50242	0.268286	0.376747	0.53204	0.653083
Point 00897	-107.498	30.5516	0.228221	0.266056	0.272721	0.292488	0.316012	0.244534	0.285384	0.381482	0.492616	0.228365	0.296508	0.579311	0.641704
Point 00898	-106.865	30.3653	0.186504	0.218018	0.242006	0.259534	0.26018	0.201004	0.250184	0.328185	0.429429	0.17978	0.248432	0.513424	0.575461
Point 00899	-109.906	30.1352	0.283391	0.308679	0.306284	0.330146	0.363314	0.27824	0.350943	0.419184	0.499126	0.283149	0.390646	0.55236	0.624972
Point 00900	-106.497	30.6266	0.139872	0.212904	0.237878	0.251553	0.258197	0.202346	0.253173	0.331319	0.369165	0.175438	0.24634	0.458954	0.511472
Point 00901	-109.228	30.5017	0.256064	0.343908	0.34968	0.373415	0.38558	0.310618	0.383454	0.449189	0.526217	0.319309	0.393558	0.571803	0.682759
Point 00902	-111.134	30.1546	0.190491	0.223086	0.226701	0.212068	0.25008	0.213587	0.241284	0.449332	0.536643	0.221903	0.264759	0.581047	0.633523
Point 00903	-110.521	30.2827	0.158906	0.186997	0.184774	0.1908	0.217128	0.164393	0.217166	0.270252	0.344559	0.168465	0.238302	0.371139	0.486253
Point 00904	-110.592	30.187	0.307105	0.345704	0.347627	0.371603	0.415287	0.322799	0.401879	0.491293	0.579519	0.32962	0.446337	0.629832	0.714054
Point 00905	-108.604	30.253	0.104699	0.265671	0.287996	0.312353	0.329698	0.238901	0.320444	0.371917	0.438526	0.249012	0.316335	0.47733	0.561768
Point 00906	-108.133	30.5169	0.170991	0.206824	0.213605	0.23685	0.241829	0.182835	0.220197	0.283402	0.345214	0.173241	0.223924	0.384288	0.462471
Point 00907	-105.684	30.3013	0.062664	0.16334	0.181366	0.215761	0.219435	0.161808	0.204258	0.260351	0.296585	0.142075	0.19671	0.390252	0.433959
Point 00908	-110.632	30.3899	0.239368	0.276877	0.276536	0.296416	0.334864	0.255051	0.322834	0.399857	0.482044	0.264895	0.370644	0.518721	0.630293
Point 00909	-115.8	30.5165	0.337493	0.433651	0.442796	0.448548	0.463919	0.420005	0.459877	0.491299	0.514004	0.435466	0.470657	0.536193	0.58051
Point 00910	-110.34	30.3815	0.264572	0.346777	0.344833	0.349682	0.403312	0.296742	0.375083	0.445841	0.528039	0.322222	0.394435	0.575362	0.690289
Point 00911	-110.265	30.1064	0.345867	0.391225	0.397136	0.409032	0.471234	0.35742	0.440577	0.530626	0.606534	0.365945	0.487488	0.629206	0.579654
Point 00912	-108.593	30.2318	0.083116	0.228823	0.277318	0.345256	0.357453	0.220574	0.35691	0.450065	0.506129	0.220806	0.376908	0.541303	0.62555
Point 00913	-107.373	30.4745	0.146003	0.167284	0.177831	0.200188	0.211255	0.154777	0.190785	0.257603	0.298075	0.144475	0.195955	0.34647	0.485491
Point 00914	-106.399	30.2779	0.148822	0.171395	0.194265	0.218395	0.220115	0.166787	0.205743	0.270359	0.300749	0.149117	0.204834	0.357106	0.398325
Point 00915	-110.631	30.4448	0.249075	0.290664	0.28545	0.294354	0.347388	0.25888	0.332374	0.398847	0.483507	0.267727	0.36961	0.529724	0.656595
Point 00916	-110.996	30.6991	0.304054	0.340678	0.344491	0.330592	0.377009	0.309483	0.363438	0.588852	0.693622	0.329052	0.392285	0.714303	0.812159
Point 00917	-111.437	30.7401	0.161724	0.184496	0.165812	0.162283	0.185398	0.164562	0.177088	0.131138	0.127154	0.178507	0.18723	0.12779	0.147393
Point 00918	-106.18	30.5261	0.158207	0.194575	0.211967	0.249167	0.246188	0.177181	0.242057	0.29675	0.333634	0.161927	0.234532	0.409263	0.548215
Point 00919	-115.917	30.5195	0.33837	0.438127	0.447166	0.460969	0.471829	0.429029	0.462663	0.48429	0.526085	0.439983	0.480121	0.528915	0.578488
Point 00920	-111.914	30.4573	0.446081	0.460844	0.448462	0.396014	0.468672	0.438566	0.447006	0.338443	0.365747	0.475432	0.433713	0.331947	0.392254
Point 00921	-112.706	30.6083	0.290982	0.338929	0.303999	0.252674	0.260643	0.289413	0.264034	0.1235	0.149487	0.333379	0.203292	0.104548	0.123485
Point 00922	-109.002	30.3641	0.20018	0.262314	0.271112	0.290705	0.292654	0.231001	0.299691	0.365771	0.447073	0.239564	0.296177	0.50198	0.578045
Point 00923	-112.609	30.2501	0.336113	0.4318	0.443025	0.413257	0.441125	0.41463	0.402036	0.308776	0.258917	0.443832	0.381593	0.15632	0.185499
Point 00924	-106.056	30.2149	0.106637	0.133702	0.152789	0.163738	0.163253	0.121571	0.160438	0.203472	0.228238	0.112913	0.150091	0.284642	0.38799
Point 00925	-111.247	30.5683	0.123832	0.140108	0.139045	0.125652	0.149446	0.13008	0.151806	0.103712	0.107061	0.13634	0.154522	0.420957	0.389909
Point 00926	-110.212	30.4772	0.205587	0.231941	0.228494	0.238295	0.282679	0.199038	0.273121	0.326599	0.400617	0.205648	0.294085	0.448462	0.55987
Point 00927	-108.929	30.3866	0.165865	0.194429	0.205773	0.226971	0.242589	0.17216	0.242627	0.302109	0.369026	0.173401	0.251585	0.42238	0.466109
Point 00928	-105.547	30.5129	0.082318	0.227872	0.274749	0.31754	0.328182	0.217639	0.3111	0.379554	0.428892	0.202509	0.299421	0.517546	0.586484
Point 00929	-106.387	30.2538	0.148822	0.171395	0.194265	0.218395	0.220115	0.166787	0.205743	0.270359	0.300749	0.149117	0.204834	0.357106	0.398325
Point 00930	-108.148	30.6034	0.12841	0.159746	0.165076	0.185409	0.190235	0.138984	0.171216	0.221893	0.274922	0.133757	0.175101	0.310667	0.380875
Point 01146	-105.878	30.083	0.095818	0.13665	0.155327	0.177002	0.174348	0.123629	0.162544	0.222929	0.256782	0.113329	0.164037	0.313333	0.354365
Point 00931	-112.261	29.7154	0.665313	0.825721	0.815979	0.771231	0.773055	0.789368	0.778305	0.683883	0.666545	0.826129	0.769389	0.482493	0.454991
Point 00932	-107.015	30.0706	0.061703	0.154521	0.197445	0.253122	0.264846	0.136442	0.252494	0.384646	0.453542	0.129669	0.258713	0.550275	0.58906
Point 00933	-106.808	29.9498	0.16915	0.213557	0.16809	0.224231	0.269945	0.121512	0.229724	0.363258	0.409841	0.180565	0.246143	0.503478	0.539077
Point 00934	-108.422	29.9168	0.085459	0.206111	0.253114	0.308496	0.316777	0.184884	0.299895	0.404146	0.462368	0.185171	0.325691	0.515484	0.589331
Point 00935	-105.308	29.5052	0.064178	0.158963	0.203892	0.291565	0.294245	0.154715	0.279837	0.444071	0.507864	0.143048	0.288243	0.637084	0.666384
Point 00936	-109.616	29.8328	0.17401	0.186746	0.194383	0.203808	0.227074	0.166777	0.218752	0.270725	0.302126	0.160153	0.254929	0.28972	0.209042
Point 00937	-107.153	29.5026	0.133645	0.257544	0.325512	0.39039	0.378471	0.241807	0.366375	0.465488	0.502752	0.232371	0.352654	0.592304	0.634459
Point 00938	-104.345	29.5061	0.194215	0.356056	0.411832	0.504249	0.480887	0.349819	0.46431	0.593675	0.590913	0.310337	0.450755	0.600121	0.543276
Point 00939	-107.44	29.8481	0.274586	0.274491	0.309986	0.338476	0.344985	0.255248	0.325766	0.447876	0.507688	0.237337	0.356936	0.58323	0.657651
Point 00940	-105.29	30.0656	0.128657	0.273134	0.310509	0.355654	0.352209	0.269165	0.322183	0.40588	0.454179	0.235855	0.296277	0.548813	0.651661
Point 00941	-104.646	29.8068	0.165554	0.319752	0.36654	0.426035	0.41766	0.311383	0.409254	0.533391	0.543229	0.286528	0.401534	0.592615	0.509611
Point 00942	-107.505	29.7135	0.165698	0.318994	0.397616	0.457207	0.447912	0.288078	0.419749	0.528251	0.582171	0.286122	0.439068	0.665485	0.720572
Point 00943	-108.325	29.7925	0.06056	0.150241	0.185464	0.229792	0.236016	0.140988	0.231835	0.371642	0.439991	0.139618	0.253796	0.499518	0.538894
Point 00944	-108.792	29.5582	0.252284	0.280145	0.304046	0.314482	0.331018	0.250194	0.312495	0.398828	0.472699	0.2487	0.318438	0.528136	0.567583
Point 00945	-105.134	29.7658	0.076807	0.193289	0.247075	0.346469	0.362612	0.196016	0.3417	0.536935	0.637702	0.174555	0.347481	0.761781	0.795202
Point 00946	-110.634	29.9574	0.371741	0.489366	0.525674	0.536586	0.589267	0.466194	0.572278	0.649661	0.748821	0.470716	0.619178	0.764309	0.808219
Point 00947	-106.933	29.7876	0.082053	0.175127	0.234989	0.297828	0.315334	0.162564	0.293766	0.504502	0.560258	0.153294	0.320536	0.675083	0.722548
Point 00948	-106.849	29.6502	0.090569	0.188517	0.241227	0.317725	0.323185	0.173284	0.312052	0.524389	0.626544	0.158196	0.325401	0.771079	0.815192
Point 00949	-110.293	29.9571	0.363781	0.402575	0.408882	0.423076	0.487458	0.375022	0.462071	0.548661	0.644149	0.377987	0.501787	0.655011	0.62331
Point 00950	-110.045	29.9944	0.251367	0.323983	0.322827	0.335878	0.373529	0.293509	0.359748	0.428785	0.491395	0.295288	0.369368	0.54769	0.654344
Point 00951	-111.587	29.5235	0.433345	0.506611	0.534819	0.53252	0.524614	0.5029	0.539738	0.407494	0.380112	0.49321	0.495628	0.254812	0.283228
Point 00952	-110.124	29.593	0.214819	0.241599	0.240352	0.244653	0.29146	0.208791	0.280499	0.349069	0.393108	0.206717	0.309425	0.409377	0.341656
Point 00953	-105.957	29.8146	0.084511	0.202526	0.254852	0.314185	0.306955	0.196599	0.297003	0.379007	0.399636	0.176931	0.28483	0.502473	0.537058
Point 00954	-112.557	29.7249	0.665127	0.836821	0.822374	0.81732	0.831785	0.821953	0.825564	0.781689	0.759766	0.848444	0.820145	0.629619	0.489983
Point 00955	-106.415	29.5852	0.122123	0.131668	0.16539	0.228421	0.346616	0.124937	0.223076	0.39039	0.41422	0.112316	0.295891	0.581792	0.625126
Point 00956	-109.658	30.0074	0.285904	0.299951	0.301892	0.324764	0.352288	0.269746	0.349405	0.430439	0.512129	0.275912	0.373823	0.551578	0.591221
Point 00957	-112.368	29.8397	0.458421	0.610321	0.634161	0.576665	0.607979	0.584815	0.571818	0.500252	0.528037	0.619678	0.560278	0.332113	0.27098
Point 00958	-107.524	29.8942	0.222764	0.230518	0.259926	0.279882	0.28084	0.213837	0.26389	0.321578	0.429215	0.198877	0.263301	0.514287	0.578706
Point 00959	-107.256	29.9175	0.192638	0.238026	0.257908	0.28843	0.288783	0.221452	0.256031	0.35685	0.396038	0.197874	0.260712	0.476788	0.519338
Point 00960	-111.385	29.9466	0.250897	0.28967	0.307864	0.288998	0.349685	0.273279	0.345087	0.351542	0.407548	0.282035	0.384244	0.359084	0.280253
Point 00961	-111.065	29.7185	0.437484	0.447813	0.433786	0.414356	0.463069	0.416393	0.450988	0.753131	0.827042	0.429752	0.48664	0.841038	0.840493
Point 00962	-110.96	29.6355	0.30689	0.481491	0.481629	0.494196	0.558314	0.437136	0.54256	0.63719	0.71579	0.445068	0.62129	0.690052	0.625963
Point 00963	-111.277	29.619	0.403297	0.423224	0.436605	0.394875	0.477484	0.39984	0.446591	0.439175	0.437314	0.416914	0.501845	0.35441	0.315322
Point 00964	-101.717	29.5111	0.312448	0.619337	0.606714	0.42639	0.537662	0.594269	0.573754	0.421428	0.470067	0.5719	0.599052	0.408234	0.3749
Point 00965	-111.032	29.8182	0.354245	0.379152	0.372902	0.354594	0.399489	0.355889	0.37297	0.65546	0.759469	0.365824	0.415162	0.782498	0.799691
Point 00966	-111.612	29.5814	0.559716	0.651497	0.680015	0.642464	0.70008	0.642921	0.669254	0.566098	0.56123	0.639917	0.644503	0.410075	0.411714
Point 00967	-115.187	29.7057	0.480691	0.612149	0.627006	0.644894	0.660517	0.614998	0.648088	0.678831	0.682277	0.622009	0.651452	0.693888	0.687499
Point 00968	-106.431	29.4279	0.113681	0.239188	0.306507	0.39147	0.404492	0.225399	0.370081	0.60864	0.67103	0.203161	0.402586	0.76651	0.819357
Point 00969	-109.415	29.9138	0.285676	0.307358	0.323831	0.327883	0.375718	0.27687	0.369028	0.453772	0.51395	0.286095	0.383261	0.559675	0.539097
Point 00970	-114.982	29.8488	0.344091	0.437532	0.455708	0.464552	0.490451	0.439427	0.47476	0.510113	0.541658	0.443163	0.481826	0.568069	0.697702
Point 00971	-107.589	29.4272	0.057265	0.104962	0.137621	0.168713	0.180176	0.097635	0.172132	0.309806	0.359057	0.093998	0.197363	0.454575	0.488997
Point 00972	-109.385	29.9894	0.293663	0.324318	0.339698	0.348836	0.385723	0.295792	0.377285	0.458442	0.510375	0.290592	0.388683	0.544199	0.472962
Point 00973	-113.998	29.5037	0.722422	0.82309	0.841989	0.855704	0.874558	0.831453	0.861161	0.877888	0.874612	0.844718	0.869612	0.877215	0.901041
Point 00974	-110.653	29.8892	0.421797	0.572145	0.594245	0.603828	0.657805	0.532166	0.639999	0.745585	0.815594	0.551404	0.686928	0.828506	0.849802
Point 00975	-110.255	29.7389	0.31932	0.355671	0.355482	0.361007	0.406909	0.307722	0.401467	0.483335	0.57715	0.31222	0.445354	0.619789	0.712431
Point 00976	-110.576	29.5538	0.426487	0.48738	0.492199	0.503799	0.5703	0.45663	0.557048	0.638878	0.698134	0.440301	0.602059	0.676661	0.603931
Point 00977	-107.292	29.8028	0.167158	0.336598	0.388286	0.427341	0.427787	0.316455	0.304034	0.514052	0.549507	0.28951	0.412534	0.648419	0.687897
Point 00978	-110.568	29.4996	0.378569	0.435663	0.435288	0.464422	0.513557	0.401282	0.503142	0.583588	0.648969	0.396807	0.545253	0.608478	0.536018
Point 00979	-111.348	29.7935	0.345573	0.371019	0.382348	0.375461	0.464088	0.351463	0.431524	0.476018	0.561054	0.378173	0.492781	0.51498	0.44429
Point 00980	-112.045	29.9165	0.467336	0.595062	0.637266	0.644551	0.679261	0.572946	0.627764	0.601043	0.644476	0.586926	0.618617	0.534493	0.418221
Point 00981	-109.134	29.5103	0.310363	0.322597	0.340442	0.363407	0.396883	0.297448	0.377438	0.454874	0.488728	0.288687	0.397247	0.48169	0.321032
Point 00982	-111.94	29.5227	0.550941	0.678375	0.699664	0.688418	0.692488	0.629493	0.661005	0.566882	0.564584	0.669051	0.633751	0.36832	0.363181
Point 00983	-110.887	30.0302	0.323213	0.391725	0.412544	0.41874	0.485516	0.371425	0.467584	0.545006	0.651919	0.379376	0.511649	0.682161	0.734666
Point 00984	-111.07	30.0642	0.304568	0.454305	0.468923	0.499115	0.565722	0.441255	0.531863	0.619345	0.725184	0.450947	0.594539	0.76022	0.813634
Point 00985	-115.131	29.4561	0.489201	0.591859	0.605852	0.627361	0.638491	0.59883	0.626421	0.672965	0.698156	0.597409	0.63782	0.71673	0.750678
Point 00986	-112.129	29.85	0.504014	0.645027	0.678074	0.682948	0.707365	0.617643	0.664756	0.614168	0.62579	0.643344	0.652322	0.506886	0.371258
Point 00987	-105.234	29.4962	0.121976	0.290813	0.358861	0.481869	0.487481	0.288496	0.476316	0.682266	0.71206	0.259162	0.488807	0.818812	0.8518
Point 00988	-105.626	30.0172	0.062783	0.138375	0.152189	0.163791	0.1668	0.124534	0.162108	0.214939	0.237533	0.119611	0.158614	0.305755	0.359353
Point 00989	-112.312	30.0759	0.416795	0.562765	0.5762	0.565747	0.601361	0.512128	0.542539	0.523633	0.531312	0.541657	0.531271	0.389621	0.307878
Point 00990	-106.141	29.4245	0.149298	0.143157	0.199246	0.262951	0.285714	0.142996	0.247237	0.340792	0.368036	0.127646	0.242372	0.476951	0.581051
Point 00991	-107.341	29.8659	0.184467	0.368726	0.4135	0.450968	0.451724	0.333813	0.323141	0.539235	0.57365	0.303955	0.435477	0.658409	0.731331
Point 00992	-110.021	29.9699	0.236978	0.264577	0.270251	0.272337	0.304291	0.232283	0.290823	0.37276	0.439895	0.242164	0.32336	0.503321	0.604161
Point 00993	-106.446	29.8565	0.035648	0.086773	0.109855	0.142055	0.148014	0.081044	0.135993	0.189214	0.195098	0.072012	0.134967	0.258822	0.27841
Point 00994	-109.483	29.5711	0.144802	0.159811	0.166391	0.169333	0.201276	0.143102	0.195763	0.23777	0.229802	0.143857	0.207223	0.21682	0.117507
Point 00995	-108.979	29.4812	0.204847	0.215247	0.228957	0.241735	0.265227	0.192327	0.253698	0.322184	0.357393	0.190353	0.263802	0.390235	0.349905
Point 00996	-106.412	29.7186	0.055039	0.126281	0.161065	0.205421	0.210635	0.120411	0.1947	0.255729	0.268974	0.109889	0.184329	0.353175	0.392401
Point 00997	-108.708	29.9465	0.068585	0.129034	0.139037	0.148477	0.151476	0.114034	0.142017	0.182375	0.225088	0.114614	0.143204	0.245846	0.293706
Point 00998	-115.203	29.5478	0.487573	0.631644	0.644548	0.666455	0.678454	0.638846	0.669184	0.711941	0.727755	0.636054	0.6778	0.737737	0.75074
Point 00999	-106.752	29.6133	0.158068	0.328993	0.407761	0.501881	0.514744	0.310763	0.501223	0.704442	0.728191	0.282066	0.530334	0.824295	0.843837
Point 01000	-115.152	29.7778	0.442079	0.524064	0.571353	0.579338	0.602964	0.526083	0.59271	0.611882	0.613477	0.539733	0.600578	0.626133	0.622068
Point 01001	-106.948	29.6021	0.156062	0.305464	0.381242	0.485338	0.478918	0.294141	0.478528	0.638318	0.662479	0.258693	0.488883	0.753587	0.767545
Point 01002	-111.89	29.7361	0.606539	0.735831	0.771637	0.796844	0.814808	0.722931	0.788914	0.786622	0.807679	0.729764	0.783194	0.719864	0.649423
Point 01003	-115.417	29.9724	0.377624	0.478595	0.497514	0.510148	0.52858	0.486576	0.524253	0.556449	0.566206	0.4694	0.529314	0.581858	0.600205
Point 01004	-114.782	29.9166	0.263938	0.349464	0.359001	0.361867	0.377659	0.337505	0.379483	0.405648	0.440656	0.351297	0.388141	0.44879	0.541312
Point 01005	-114.999	30.0588	0.231096	0.314954	0.33804	0.323941	0.358045	0.30981	0.351869	0.366533	0.410901	0.329626	0.359004	0.410093	0.511664
Point 01006	-109.27	29.4317	0.296256	0.317766	0.332356	0.343618	0.393126	0.290403	0.37505	0.405859	0.404003	0.295872	0.377677	0.317672	0.185288
Point 01007	-110.801	30.0164	0.303801	0.407199	0.412134	0.422889	0.486987	0.385133	0.473939	0.560729	0.648336	0.39372	0.532766	0.701307	0.79882
Point 01008	-111.212	29.5831	0.347153	0.358463	0.365098	0.325469	0.383036	0.338855	0.370777	0.337108	0.336035	0.349733	0.421974	0.278543	0.291966
Point 01009	-102.309	29.8234	0.285845	0.666953	0.709576	0.586296	0.667167	0.652131	0.70122	0.550992	0.596746	0.606734	0.707206	0.586361	0.615179
Point 01010	-102.624	29.5323	0.381727	0.780943	0.815109	0.83813	0.868829	0.764099	0.857107	0.863711	0.88112	0.751687	0.854968	0.878998	0.912518
Point 01011	-105.376	29.7675	0.120581	0.139432	0.174847	0.25074	0.380214	0.139414	0.370983	0.413229	0.507838	0.124568	0.343193	0.639136	0.665403
Point 01012	-107.774	29.9376	0.090946	0.181999	0.222612	0.283688	0.304732	0.16832	0.282702	0.470224	0.556192	0.168959	0.322242	0.642624	0.67472
Point 01013	-111.024	29.9146	0.298374	0.344433	0.326346	0.312003	0.545182	0.319714	0.337712	0.599174	0.70847	0.329105	0.376211	0.737216	0.762869
Point 01014	-108.479	29.9832	0.083296	0.220383	0.262067	0.317672	0.33458	0.199038	0.313063	0.441095	0.509313	0.19959	0.353553	0.55942	0.629775
Point 01015	-101.877	29.7672	0.170678	0.468941	0.475656	0.336337	0.417547	0.475747	0.426296	0.32848	0.362282	0.437114	0.46297	0.303922	0.283924
Point 01016	-110.251	29.4624	0.286107	0.305563	0.326033	0.333109	0.390068	0.283918	0.374685	0.448709	0.490413	0.276749	0.405418	0.431884	0.333643
Point 01017	-115.027	29.7256	0.420183	0.521593	0.564751	0.580634	0.603444	0.554322	0.590908	0.63154	0.65765	0.525708	0.597944	0.698812	0.755753
Point 01018	-107.155	29.8756	0.188563	0.217463	0.265325	0.334178	0.411504	0.193874	0.337564	0.5244	0.581114	0.285991	0.374524	0.675883	0.726701
Point 01019	-110.473	29.7445	0.397434	0.433645	0.442085	0.48621	0.52036	0.418194	0.507074	0.61577	0.679223	0.422917	0.552074	0.699863	0.655695
Point 01020	-106.047	29.6435	0.107869	0.134418	0.161324	0.183956	0.179736	0.131664	0.17294	0.225195	0.243863	0.114643	0.15981	0.326537	0.352109
Point 01021	-109.18	29.9149	0.216794	0.247266	0.254775	0.276382	0.295498	0.215496	0.283901	0.359004	0.439457	0.234061	0.296118	0.477531	0.549355
Point 01022	-106.759	29.7526	0.068405	0.162999	0.200977	0.260614	0.27193	0.151583	0.248237	0.437175	0.4828	0.131848	0.286731	0.610709	0.651853
Point 01023	-105.88	29.5499	0.115147	0.121254	0.154706	0.202773	0.210546	0.111983	0.197912	0.287154	0.31459	0.105939	0.219457	0.405738	0.520895
Point 01024	-104.854	29.762	0.136891	0.340467	0.42887	0.522756	0.54815	0.346692	0.534589	0.649456	0.687261	0.312472	0.504527	0.783167	0.817103
Point 01025	-107.602	29.5557	0.075486	0.159484	0.194001	0.245594	0.259818	0.144319	0.24804	0.404015	0.523362	0.136807	0.277921	0.667954	0.707945
Point 01026	-101.987	29.4285	0.416788	0.676716	0.718063	0.643186	0.721938	0.636177	0.751447	0.605224	0.625499	0.615252	0.741321	0.619576	0.573837
Point 01027	-106.911	29.4309	0.078482	0.152816	0.199633	0.264867	0.260075	0.149257	0.249462	0.366887	0.379369	0.130249	0.253494	0.470214	0.477683
Point 01028	-107.865	29.5271	0.110005	0.194087	0.116482	0.14112	0.146496	0.082779	0.141924	0.260125	0.3369	0.078387	0.162689	0.434353	0.493556
Point 01029	-105.287	29.5224	0.109947	0.25583	0.332412	0.445832	0.447205	0.255265	0.435114	0.664594	0.748868	0.231895	0.447638	0.852409	0.880098
Point 01030	-107.451	29.4328	0.126229	0.242148	0.293415	0.340268	0.347158	0.226555	0.322299	0.430096	0.449392	0.208125	0.315066	0.537318	0.590803
Point 01031	-110.603	29.8059	0.415151	0.464062	0.489547	0.502437	0.551238	0.433831	0.534596	0.633077	0.708434	0.437737	0.584348	0.712197	0.68361
Point 01032	-115.15	29.8345	0.370271	0.464357	0.48208	0.49066	0.51393	0.467313	0.503414	0.571393	0.596156	0.473732	0.514472	0.632725	0.691621
Point 01033	-102.091	29.4562	0.548953	0.869434	0.892626	0.877289	0.91244	0.848455	0.91311	0.887215	0.924212	0.839421	0.922597	0.910204	0.945392
Point 01034	-109.96	30.0371	0.239006	0.248291	0.270551	0.279498	0.307358	0.222244	0.301025	0.372586	0.447475	0.228854	0.32089	0.496945	0.562255
Point 01035	-115.359	29.7506	0.405452	0.511295	0.53355	0.545895	0.558663	0.517525	0.553083	0.590283	0.603037	0.528835	0.559708	0.618255	0.64528
Point 01036	-106.317	29.6923	0.062783	0.134893	0.182744	0.212746	0.207523	0.135428	0.201556	0.27044	0.279101	0.120595	0.196196	0.364428	0.389361
Point 01037	-115.054	30.0275	0.281387	0.370044	0.391499	0.388554	0.420869	0.371474	0.411855	0.436547	0.471929	0.381099	0.410527	0.488509	0.57185
Point 01038	-105.502	29.6595	0.043188	0.112933	0.140683	0.192137	0.200937	0.107964	0.18606	0.310743	0.358258	0.095713	0.193717	0.460079	0.490977
Point 01039	-114.106	29.4524	0.297178	0.383768	0.400801	0.41379	0.428416	0.378346	0.416782	0.457271	0.498453	0.390744	0.427501	0.520079	0.602702
Point 01040	-105.911	29.464	0.050717	0.124537	0.161787	0.220902	0.218381	0.117051	0.20626	0.304039	0.335385	0.110887	0.214777	0.431534	0.482623
Point 01041	-104.222	29.4689	0.235238	0.407235	0.479908	0.563207	0.562685	0.413345	0.536996	0.694478	0.676311	0.370159	0.534013	0.685827	0.630561
Point 01042	-114.964	29.6094	0.485392	0.608715	0.619106	0.638359	0.655246	0.610649	0.641368	0.663344	0.666605	0.61883	0.651246	0.678447	0.681392
Point 01043	-106.896	29.7591	0.066807	0.152567	0.197491	0.262079	0.268052	0.14132	0.260426	0.440444	0.480543	0.128716	0.27043	0.575709	0.624221
Point 01044	-109.619	29.6544	0.132291	0.143998	0.1443	0.152842	0.175719	0.131658	0.164234	0.205874	0.196204	0.123803	0.189162	0.17458	0.093679
Point 01045	-109.172	29.7705	0.247495	0.294341	0.29703	0.329309	0.336786	0.261436	0.338029	0.410021	0.493674	0.257581	0.342125	0.518902	0.568831
Point 01046	-110.441	29.6522	0.316389	0.346832	0.380703	0.388626	0.423706	0.334293	0.426137	0.511249	0.587945	0.335486	0.454357	0.604901	0.52343
Point 01047	-109.859	29.8718	0.239942	0.251459	0.263854	0.283122	0.310755	0.236051	0.30407	0.364326	0.452947	0.232143	0.325714	0.489771	0.495709
Point 01048	-108.718	29.4592	0.254562	0.305232	0.316251	0.326712	0.333969	0.269929	0.33539	0.418893	0.48145	0.264855	0.329324	0.559282	0.604436
Point 01049	-108.115	29.4344	0.062168	0.147343	0.174401	0.228136	0.233739	0.136601	0.228799	0.334061	0.371474	0.130402	0.249039	0.428379	0.48842
Point 01050	-115.197	29.7994	0.405886	0.485182	0.502187	0.507812	0.562671	0.483752	0.522989	0.577667	0.580991	0.497735	0.529302	0.595824	0.595144
Point 01051	-111.08	29.5822	0.29374	0.307089	0.29442	0.271424	0.320069	0.285743	0.312014	0.613545	0.717205	0.296223	0.348885	0.695753	0.63946
Point 01052	-109.138	29.8933	0.241725	0.2785	0.28663	0.302268	0.331124	0.254259	0.325015	0.405467	0.457107	0.237213	0.331364	0.472501	0.433847
Point 01053	-106.169	29.877	0.105934	0.121027	0.135129	0.149731	0.156466	0.11626	0.145031	0.223327	0.248978	0.101676	0.170186	0.318268	0.341376
Point 01054	-106.581	29.6476	0.123809	0.133709	0.171819	0.23405	0.368164	0.123116	0.227604	0.438898	0.472961	0.116779	0.335257	0.609228	0.660002
Point 01055	-109.889	29.7115	0.203378	0.207912	0.223642	0.229981	0.253636	0.192016	0.248014	0.311565	0.381569	0.199936	0.267384	0.431302	0.506288
Point 01056	-108.946	30.0221	0.110443	0.16998	0.177863	0.190996	0.197578	0.150255	0.194046	0.239468	0.289383	0.154175	0.196157	0.323871	0.393049
Point 01057	-109.471	29.5095	0.141781	0.160533	0.162455	0.172399	0.197759	0.146193	0.192197	0.241054	0.231099	0.144441	0.20591	0.21135	0.115104
Point 01058	-110.67	30.0711	0.372984	0.416173	0.447758	0.461474	0.512322	0.39534	0.477598	0.572415	0.673377	0.399462	0.538461	0.693061	0.721365
Point 01059	-108.573	29.496	0.078305	0.17963	0.191379	0.213045	0.212649	0.1651	0.214736	0.265609	0.30301	0.164256	0.20834	0.336464	0.389604
Point 01060	-110.682	29.9539	0.412401	0.484575	0.487208	0.503135	0.549873	0.428167	0.55448	0.627047	0.713811	0.437906	0.589337	0.756833	0.831993
Point 01061	-107.167	29.5553	0.146055	0.288594	0.349427	0.447063	0.443399	0.270983	0.419252	0.592606	0.615433	0.238681	0.454202	0.695599	0.721777
Point 01062	-112.352	29.5258	0.713345	0.884345	0.854909	0.834226	0.837075	0.82775	0.836596	0.790263	0.773576	0.879027	0.820051	0.650409	0.488297
Point 01063	-114.042	29.5606	0.67513	0.773738	0.798285	0.806224	0.833357	0.781975	0.820906	0.846907	0.855568	0.79635	0.831931	0.858673	0.858018
Point 01064	-115.11	30.0744	0.275255	0.364341	0.386928	0.384403	0.416556	0.360394	0.406355	0.431817	0.4743	0.37509	0.406591	0.486286	0.557468
Point 01065	-105.127	29.6448	0.10141	0.255736	0.318362	0.435559	0.440557	0.245062	0.430201	0.636427	0.710484	0.219553	0.423121	0.802614	0.837733
Point 01066	-109.216	29.7936	0.22403	0.272684	0.282428	0.303121	0.30751	0.238144	0.307332	0.394338	0.454599	0.24254	0.319254	0.52724	0.581218
Point 01067	-106.057	29.4584	0.120696	0.114476	0.152318	0.211193	0.23103	0.11458	0.207448	0.27531	0.300004	0.102132	0.199406	0.401366	0.501649
Point 01068	-106.246	29.7058	0.115897	0.252887	0.300472	0.348695	0.329634	0.238879	0.318413	0.410759	0.432683	0.224234	0.308966	0.526586	0.581659
Point 01069	-106.119	29.6674	0.113146	0.140175	0.161769	0.194958	0.190113	0.137753	0.175638	0.228742	0.253683	0.120032	0.161139	0.327957	0.349503
Point 01070	-109.252	30.029	0.334288	0.375326	0.391011	0.415363	0.437401	0.341445	0.430344	0.49165	0.530925	0.33652	0.453855	0.495956	0.342498
Point 01071	-108.378	29.4702	0.060301	0.174691	0.208823	0.257439	0.264111	0.159461	0.264938	0.354495	0.394164	0.158547	0.28414	0.431464	0.501857
Point 01072	-112.198	29.8089	0.550369	0.686253	0.726315	0.709286	0.731225	0.675891	0.70563	0.63369	0.642353	0.69723	0.685275	0.487376	0.393021
Point 01073	-111.31	29.422	0.618726	0.685584	0.678448	0.651008	0.712142	0.668818	0.685545	0.620611	0.596765	0.697975	0.70754	0.480708	0.483885
Point 01074	-107.488	29.5154	0.138059	0.256713	0.314733	0.410461	0.424329	0.240897	0.398587	0.532373	0.556316	0.229973	0.4227	0.651107	0.697224
Point 01075	-112.719	29.9624	0.625541	0.809775	0.810985	0.837619	0.850683	0.813786	0.841305	0.814974	0.815792	0.816326	0.842253	0.731784	0.552372
Point 01076	-115.391	29.6964	0.417809	0.5274	0.549464	0.56926	0.576692	0.535227	0.57194	0.607573	0.622604	0.547124	0.578286	0.64007	0.656174
Point 01077	-105.161	29.4821	0.101273	0.237831	0.30997	0.40581	0.41157	0.245781	0.403398	0.54663	0.568404	0.220416	0.394502	0.686701	0.725743
Point 01078	-108.882	29.9451	0.077819	0.140214	0.15199	0.163383	0.17053	0.126541	0.166588	0.207184	0.251703	0.134838	0.168285	0.274091	0.335512
Point 01079	-106.516	30.0085	0.08958	0.201826	0.248643	0.340456	0.355552	0.188607	0.338208	0.452595	0.483395	0.176211	0.331249	0.588139	0.616457
Point 01080	-111.243	30.0635	0.188452	0.22682	0.231365	0.221794	0.252952	0.207902	0.252264	0.244778	0.258716	0.226358	0.28268	0.209324	0.227818
Point 01081	-105.726	29.8943	0.064746	0.146393	0.161745	0.17994	0.183131	0.137834	0.167306	0.221773	0.255749	0.126889	0.160987	0.331465	0.366788
Point 01082	-114.534	29.808	0.595149	0.693484	0.724836	0.732141	0.763642	0.695163	0.743387	0.793917	0.817828	0.710708	0.759789	0.846603	0.865681
Point 01083	-108.419	29.535	0.044321	0.128887	0.157386	0.198017	0.20239	0.123508	0.200649	0.326008	0.380017	0.12134	0.226848	0.41604	0.481775
Point 01084	-114.751	29.4759	0.465235	0.568129	0.584518	0.598337	0.618432	0.568076	0.60786	0.62928	0.636613	0.5838	0.61274	0.654923	0.666644
Point 01085	-107.742	30.0576	0.222871	0.231023	0.256967	0.269742	0.281012	0.213608	0.264538	0.336156	0.370612	0.205821	0.27274	0.441406	0.581486
Point 01086	-105.181	30.0591	0.133301	0.248247	0.261657	0.3027	0.298293	0.224653	0.281126	0.375943	0.395972	0.213964	0.274245	0.51297	0.539187
Point 01087	-105.452	30.0721	0.094448	0.214123	0.236153	0.283509	0.269559	0.209368	0.254702	0.327257	0.355742	0.184279	0.235146	0.453151	0.557593
Point 01088	-107.419	29.8855	0.281592	0.290949	0.310241	0.381159	0.387322	0.271582	0.375307	0.470717	0.495873	0.252079	0.3756	0.606663	0.660801
Point 01089	-108.103	29.6352	0.079381	0.192985	0.235348	0.29471	0.305266	0.177123	0.291752	0.381909	0.433984	0.176678	0.306689	0.49148	0.54641
Point 01090	-106.607	29.5241	0.172124	0.177525	0.239697	0.307864	0.532927	0.172126	0.296946	0.520248	0.620396	0.156093	0.516886	0.78295	0.847492
Point 01091	-114.698	29.9914	0.379356	0.489482	0.513279	0.519305	0.551095	0.49334	0.533514	0.588269	0.635903	0.508372	0.548916	0.66139	0.733123
Point 01092	-108.021	29.8399	0.194529	0.277398	0.287064	0.319945	0.325017	0.250133	0.300109	0.3731	0.414185	0.228684	0.304955	0.543802	0.598946
Point 01093	-111.406	29.5431	0.589251	0.696708	0.691699	0.679111	0.741567	0.680589	0.731961	0.718539	0.69826	0.69067	0.735904	0.586388	0.515436
Point 01094	-110.884	29.5349	0.320504	0.402737	0.421364	0.432876	0.500516	0.384921	0.485152	0.568069	0.600485	0.383829	0.559538	0.522515	0.437937
Point 01095	-109.274	29.7559	0.288551	0.319873	0.333031	0.35494	0.387193	0.29335	0.371319	0.432358	0.453198	0.297466	0.389887	0.382363	0.230959
Point 01096	-115.374	29.9771	0.354611	0.433517	0.445468	0.451396	0.493652	0.432033	0.491388	0.521819	0.533973	0.444474	0.496135	0.549155	0.567578
Point 01097	-106.403	29.5025	0.051429	0.118722	0.149811	0.207356	0.212626	0.111944	0.19448	0.334398	0.378433	0.102504	0.212242	0.501708	0.547329
Point 01098	-105.093	29.9989	0.113021	0.142812	0.180872	0.236421	0.256934	0.136919	0.25007	0.38816	0.425072	0.125364	0.26847	0.456883	0.564355
Point 01099	-107.969	29.5417	0.079133	0.171751	0.207632	0.257614	0.126341	0.149923	0.122764	0.212384	0.294403	0.139376	0.132399	0.421239	0.509201
Point 01100	-111.845	29.8523	0.290808	0.376834	0.42126	0.453713	0.484533	0.342074	0.447982	0.506594	0.582323	0.367043	0.436539	0.512087	0.542999
Point 01101	-101.804	29.6273	0.217285	0.510832	0.518387	0.353009	0.454909	0.518489	0.480005	0.350021	0.395458	0.481212	0.503613	0.33847	0.30564
Point 01102	-111.476	29.6327	0.569892	0.668299	0.71153	0.688983	0.747339	0.654441	0.710264	0.710893	0.697752	0.664228	0.702156	0.580046	0.51882
Point 01103	-105.141	29.7128	0.152274	0.181619	0.239076	0.309192	0.324535	0.18174	0.433135	0.504348	0.555051	0.162134	0.326162	0.707362	0.739929
Point 01104	-107.962	29.7898	0.155977	0.247181	0.255605	0.285686	0.290553	0.231978	0.220281	0.359893	0.413806	0.213566	0.244177	0.500062	0.531498
Point 01105	-102.321	29.6096	0.345709	0.684117	0.724899	0.675441	0.737593	0.645059	0.767913	0.65192	0.682784	0.627006	0.753901	0.673647	0.716135
Point 01106	-106.169	29.7533	0.054435	0.129176	0.155538	0.186829	0.190931	0.121574	0.176222	0.227982	0.249441	0.112389	0.16783	0.320156	0.347291
Point 01107	-109.967	29.8406	0.252467	0.322676	0.328338	0.347878	0.371397	0.291782	0.365647	0.424492	0.513463	0.307191	0.385302	0.550997	0.666816
Point 01108	-107.349	30.0117	0.287624	0.335888	0.378106	0.422229	0.421928	0.31213	0.406512	0.48789	0.549419	0.292894	0.385021	0.625271	0.682963
Point 01109	-112.277	29.8772	0.45925	0.62119	0.632432	0.621984	0.639238	0.569962	0.624147	0.542388	0.576522	0.596401	0.597432	0.439878	0.322203
Point 01110	-108.353	29.5344	0.05279	0.149787	0.181658	0.232821	0.238221	0.141981	0.234226	0.365044	0.416193	0.143799	0.263259	0.450088	0.521997
Point 01111	-112.017	29.6354	0.437616	0.555696	0.574317	0.564281	0.595895	0.519471	0.548233	0.47269	0.46948	0.543235	0.532945	0.287128	0.282
Point 01112	-111.585	29.946	0.377278	0.450245	0.438993	0.450532	0.523862	0.425171	0.502917	0.536156	0.615945	0.434881	0.533247	0.546295	0.531065
Point 01113	-110.736	30.066	0.389687	0.437709	0.473761	0.488561	0.535252	0.413451	0.503806	0.592958	0.699256	0.423823	0.571528	0.733158	0.811108
Point 01114	-109.471	29.8026	0.256922	0.260433	0.28488	0.290455	0.333875	0.236062	0.315534	0.395119	0.452098	0.239612	0.343861	0.496166	0.464809
Point 01115	-111.698	30.0551	0.314254	0.393911	0.414645	0.408423	0.489175	0.364867	0.452829	0.496791	0.583339	0.380817	0.447192	0.496583	0.485456
Point 01116	-106.487	29.5287	0.149699	0.156035	0.213033	0.26882	0.399083	0.154958	0.262191	0.438759	0.526296	0.133525	0.34172	0.645621	0.687497
Point 01117	-104.91	29.6268	0.166619	0.396244	0.449477	0.528081	0.521476	0.390173	0.508446	0.645746	0.684447	0.363688	0.504968	0.778234	0.775598
Point 01118	-106.989	30.0515	0.075228	0.186631	0.227847	0.300037	0.303114	0.171725	0.300139	0.469684	0.533451	0.163199	0.313505	0.622398	0.68369
Point 01119	-111.223	30.0769	0.188452	0.22682	0.231365	0.221794	0.252952	0.207902	0.252264	0.244778	0.258716	0.226358	0.28268	0.209324	0.227818
Point 01120	-102.643	29.4275	0.328291	0.647911	0.699628	0.735632	0.767436	0.627295	0.737877	0.718028	0.738561	0.603273	0.734869	0.734376	0.761161
Point 01121	-109.952	29.8808	0.28801	0.324894	0.318684	0.322993	0.364472	0.27667	0.363275	0.440898	0.513722	0.289337	0.387873	0.569003	0.654007
Point 01122	-107.769	29.9821	0.149441	0.306909	0.37101	0.457377	0.484894	0.287166	0.464561	0.644111	0.689153	0.286609	0.525062	0.758673	0.804723
Point 01123	-105.156	29.9798	0.144498	0.182773	0.221778	0.287842	0.320271	0.175912	0.312755	0.462364	0.502813	0.154442	0.325027	0.558452	0.661855
Point 01124	-109.783	29.7534	0.234063	0.243697	0.252411	0.25973	0.295816	0.216609	0.279554	0.34903	0.412314	0.216053	0.311738	0.476814	0.556359
Point 01125	-107.427	29.9772	0.270402	0.284358	0.302375	0.337805	0.340129	0.253597	0.370477	0.448047	0.507091	0.236329	0.356862	0.578619	0.654594
Point 01126	-107.968	29.6536	0.099209	0.096606	0.123397	0.151586	0.163788	0.09154	0.155943	0.262519	0.355066	0.089754	0.173835	0.49834	0.584097
Point 01127	-109.707	29.7614	0.162426	0.17171	0.172293	0.181861	0.211656	0.152893	0.205002	0.25152	0.269941	0.153263	0.230067	0.245146	0.162843
Point 01128	-110.194	29.5512	0.310736	0.334266	0.3484	0.358161	0.403379	0.302854	0.397346	0.476903	0.544298	0.305241	0.415685	0.594283	0.585718
Point 01129	-101.846	29.6404	0.210529	0.517188	0.508793	0.34248	0.442628	0.487619	0.472656	0.344464	0.382837	0.470237	0.496522	0.334573	0.314652
Point 01130	-110.284	30.0495	0.332611	0.371731	0.380132	0.388029	0.452238	0.341931	0.436794	0.510763	0.588213	0.35049	0.483344	0.601266	0.537047
Point 01131	-106.974	29.4876	0.129468	0.135826	0.174395	0.233157	0.376807	0.120092	0.226177	0.383167	0.488008	0.116065	0.334648	0.612738	0.663448
Point 01132	-110.768	29.7084	0.377768	0.504203	0.53981	0.554256	0.60467	0.482704	0.56982	0.677083	0.750055	0.487101	0.629929	0.761907	0.741237
Point 01133	-108	29.4889	0.07205	0.13719	0.172934	0.197348	0.199083	0.125942	0.184202	0.241825	0.274191	0.119943	0.189616	0.331518	0.406827
Point 01134	-106.248	29.6702	0.115897	0.252887	0.300472	0.348695	0.329634	0.238879	0.318413	0.410759	0.432683	0.224234	0.308966	0.526586	0.581659
Point 01135	-101.721	29.6029	0.244972	0.536821	0.543687	0.372895	0.486376	0.546572	0.5004	0.374258	0.41665	0.525527	0.54561	0.344333	0.324226
Point 01136	-110.612	29.9328	0.363912	0.488534	0.506958	0.520582	0.57391	0.449395	0.573883	0.649623	0.726992	0.455756	0.603728	0.741916	0.749933
Point 01137	-106.473	29.9539	0.050038	0.119561	0.154537	0.196929	0.19915	0.111185	0.189203	0.259965	0.273386	0.100362	0.189252	0.335605	0.375446
Point 01138	-108.385	29.633	0.039345	0.089891	0.115308	0.145944	0.144457	0.081911	0.141103	0.200218	0.233693	0.080757	0.142162	0.272049	0.306948
Point 01139	-106.275	30.0647	0.081745	0.095126	0.106685	0.117413	0.117659	0.087464	0.108845	0.143633	0.160783	0.080606	0.109938	0.202231	0.226535
Point 01140	-104.7	29.4519	0.231921	0.516049	0.62821	0.744611	0.753548	0.530333	0.71666	0.854066	0.864989	0.485548	0.714043	0.9244	0.932786
Point 01141	-104.923	29.7897	0.085759	0.225181	0.279985	0.376742	0.397078	0.221013	0.388463	0.520909	0.561954	0.20569	0.383808	0.666337	0.70853
Point 01142	-111.986	29.9436	0.331261	0.432498	0.457596	0.498701	0.515043	0.399477	0.478122	0.476804	0.536193	0.432521	0.485917	0.436221	0.354708
Point 01143	-110.708	29.6513	0.50179	0.556621	0.591328	0.607984	0.653584	0.533865	0.640215	0.731601	0.797291	0.539614	0.690393	0.810675	0.789341
Point 01144	-102.146	29.7884	0.161353	0.456955	0.473941	0.341889	0.407037	0.443489	0.441664	0.341203	0.386119	0.408834	0.469783	0.298623	0.28299
Point 01145	-107.852	29.7472	0.130113	0.108407	0.135277	0.17248	0.188994	0.101123	0.178647	0.291261	0.345106	0.099446	0.199789	0.419467	0.451605
Point 01147	-104.788	29.7169	0.193293	0.460054	0.569831	0.696492	0.696487	0.461594	0.689835	0.854738	0.890722	0.418334	0.7112	0.929297	0.948392
Point 01148	-104.334	29.4482	0.21859	0.382576	0.435163	0.534013	0.514124	0.391103	0.494725	0.624775	0.644627	0.344122	0.483639	0.649477	0.591658
Point 01149	-104.769	29.9243	0.195169	0.47545	0.564289	0.634605	0.65848	0.461371	0.635478	0.767453	0.799806	0.450248	0.629814	0.864488	0.878824
Point 01150	-106.505	29.6081	0.103729	0.112963	0.145269	0.194184	0.318172	0.104509	0.192933	0.36724	0.421727	0.098773	0.278044	0.542104	0.585987
Point 01151	-104.805	29.8016	0.164357	0.399654	0.490726	0.615014	0.607108	0.402852	0.599432	0.741322	0.777221	0.375534	0.593991	0.847111	0.867145
Point 01152	-110.728	29.7272	0.463401	0.51513	0.533963	0.547469	0.613406	0.493416	0.586467	0.67619	0.761444	0.502078	0.642434	0.773402	0.744458
Point 01153	-110.655	30.0051	0.331746	0.432236	0.466897	0.476561	0.529987	0.410497	0.517597	0.606446	0.694401	0.413777	0.556541	0.711955	0.770346
Point 01154	-104.928	29.945	0.14495	0.187331	0.238734	0.306155	0.329552	0.180802	0.322518	0.454913	0.524494	0.167783	0.335901	0.558022	0.645703
Point 01155	-108.422	29.867	0.066221	0.175786	0.211368	0.26799	0.280457	0.158343	0.265683	0.408599	0.465326	0.161422	0.298894	0.512866	0.586517
Point 01156	-106.056	29.9727	0.168507	0.18108	0.230466	0.277811	0.283034	0.167555	0.267926	0.35099	0.368258	0.151215	0.257231	0.468045	0.493048
Point 01157	-111.734	29.6331	0.528013	0.636146	0.688146	0.714269	0.740654	0.627845	0.709459	0.723993	0.745524	0.628549	0.700902	0.664757	0.561069
Point 01158	-105.398	29.981	0.111646	0.266878	0.31917	0.374624	0.368183	0.266165	0.345884	0.428627	0.464839	0.236303	0.331653	0.559402	0.592718
Point 01159	-112.071	29.6502	0.444472	0.571711	0.57628	0.588596	0.58661	0.54375	0.563049	0.481255	0.474697	0.542412	0.565563	0.284246	0.264345
Point 01160	-111.863	29.6548	0.548169	0.670064	0.703932	0.697248	0.729948	0.642392	0.685832	0.662272	0.657596	0.659587	0.677229	0.523323	0.440251
Point 01161	-109.503	29.4501	0.162674	0.178231	0.187017	0.199145	0.218815	0.161399	0.213898	0.265912	0.27586	0.161046	0.226881	0.242366	0.140527
Point 01162	-112.418	29.6857	0.544803	0.716417	0.687045	0.638307	0.658323	0.642334	0.650342	0.585581	0.536256	0.707865	0.640745	0.377647	0.322168
Point 01163	-106.575	30.035	0.101168	0.216326	0.287502	0.374629	0.379339	0.209735	0.373786	0.495964	0.525619	0.191003	0.379388	0.616676	0.660299
Point 01164	-115.365	29.5726	0.473193	0.573111	0.591385	0.611976	0.692836	0.580493	0.616137	0.731436	0.752356	0.582293	0.623266	0.701965	0.807014
Point 01165	-109.901	29.4628	0.257584	0.26978	0.280065	0.298491	0.324346	0.239921	0.313562	0.396485	0.458199	0.245642	0.345901	0.507714	0.487458
Point 01166	-102.06	29.6283	0.208753	0.481301	0.549573	0.379205	0.465316	0.457594	0.498832	0.382922	0.413619	0.426156	0.539719	0.373112	0.351665
Point 01167	-114.203	29.6373	0.652747	0.645339	0.610237	0.560184	0.56627	0.641852	0.565276	0.465835	0.501793	0.65597	0.552675	0.552891	0.643782
Point 01168	-114.791	29.6942	0.405796	0.502948	0.52767	0.531173	0.556659	0.497581	0.54332	0.582147	0.623434	0.519056	0.551204	0.641009	0.730425
Point 01169	-106.426	29.9337	0.099615	0.094875	0.12317	0.158614	0.168036	0.087241	0.152974	0.204842	0.219943	0.082609	0.154196	0.284423	0.310954
Point 01170	-110.48	29.4444	0.32028	0.345814	0.353533	0.37528	0.430759	0.320911	0.415931	0.486384	0.472468	0.317632	0.464496	0.403084	0.292626
Point 01171	-112.395	29.547	0.732683	0.90031	0.871036	0.856072	0.859445	0.850288	0.856937	0.81908	0.809355	0.896887	0.8436	0.684012	0.51232
Point 01172	-114.694	30.0657	0.560184	0.667827	0.70254	0.731418	0.748914	0.68076	0.725629	0.785277	0.799207	0.691198	0.746666	0.819499	0.819896
Point 01173	-114.471	29.8736	0.633279	0.584734	0.539185	0.487974	0.491711	0.585993	0.496467	0.426143	0.479928	0.601768	0.467426	0.522263	0.618653
Point 01174	-104.98	29.8939	0.114841	0.140191	0.179957	0.236546	0.264761	0.139293	0.258517	0.356273	0.394966	0.123587	0.262764	0.444697	0.539873
Point 01175	-110.767	29.8558	0.428626	0.585861	0.603784	0.618929	0.666243	0.538435	0.652779	0.740491	0.810932	0.549025	0.69329	0.83547	0.884911
Point 01176	-110.111	30.0606	0.300184	0.355351	0.347516	0.361332	0.394162	0.314195	0.388151	0.469839	0.5393	0.326822	0.426835	0.608486	0.699792
Point 01177	-115.357	29.6837	0.420767	0.528948	0.551471	0.570053	0.580493	0.536034	0.571821	0.608865	0.621503	0.548034	0.579412	0.63998	0.657844
Point 01178	-110.561	29.8822	0.453568	0.519804	0.525605	0.534834	0.605784	0.480945	0.592193	0.665304	0.744671	0.486286	0.635043	0.787052	0.789762
Point 01179	-105.68	29.4781	0.067219	0.163027	0.207208	0.283436	0.291762	0.15919	0.270342	0.401394	0.439003	0.143812	0.275193	0.532901	0.600277
Point 01180	-109.161	29.8835	0.241725	0.2785	0.28663	0.302268	0.331124	0.254259	0.325015	0.405467	0.457107	0.237213	0.331364	0.472501	0.433847
Point 01181	-109.964	29.5112	0.2602	0.302983	0.294948	0.295741	0.339785	0.265345	0.327872	0.397676	0.483183	0.263388	0.345753	0.549989	0.643151
Point 01182	-110.157	29.8422	0.330789	0.356526	0.373465	0.385978	0.436524	0.329433	0.42426	0.508996	0.570624	0.331324	0.449847	0.597283	0.57143
Point 01183	-106.319	29.8261	0.099787	0.223481	0.277216	0.354691	0.370369	0.208875	0.344382	0.471527	0.508308	0.196748	0.354449	0.592604	0.624186
Point 01184	-102.593	29.6908	0.32093	0.700364	0.754693	0.722476	0.795593	0.678829	0.794796	0.701645	0.726297	0.646752	0.783175	0.712934	0.772992
Point 01185	-107.569	29.6802	0.144306	0.286569	0.346771	0.43455	0.445914	0.267539	0.423434	0.602883	0.628475	0.255419	0.476907	0.723212	0.764488
Point 01186	-107.081	29.9677	0.087485	0.210123	0.254816	0.335835	0.353914	0.191706	0.321129	0.487677	0.560116	0.182988	0.347337	0.662339	0.709
Point 01187	-109.577	29.5348	0.132793	0.147579	0.148905	0.157327	0.17723	0.13471	0.175877	0.207141	0.174249	0.126777	0.191131	0.140937	0.072235
Point 01188	-109.299	29.945	0.253645	0.295375	0.309747	0.313607	0.357377	0.265468	0.334866	0.369418	0.347301	0.262038	0.339855	0.270279	0.154553
Point 01189	-111.52	29.6852	0.529434	0.627845	0.672252	0.64678	0.721104	0.610025	0.67779	0.688351	0.680744	0.62433	0.668109	0.573164	0.49381
Point 01190	-104.919	29.8836	0.140215	0.174456	0.223417	0.298895	0.320126	0.174747	0.311987	0.43464	0.475122	0.15532	0.326375	0.517887	0.628298
Point 01191	-106.773	29.4891	0.112503	0.236849	0.294865	0.388205	0.389008	0.225441	0.389686	0.591999	0.707098	0.221099	0.413787	0.80905	0.852659
Point 01192	-102.599	29.6342	0.301799	0.67067	0.713476	0.709536	0.769659	0.634253	0.769639	0.711121	0.733982	0.614525	0.756398	0.724029	0.800821
Point 01193	-110.405	29.6717	0.416702	0.45215	0.473653	0.483047	0.536808	0.417281	0.522919	0.616661	0.698887	0.41857	0.568015	0.731992	0.739548
Point 01194	-111.338	29.6487	0.451528	0.514843	0.518266	0.504118	0.570197	0.490467	0.556747	0.539538	0.591064	0.503646	0.582062	0.494204	0.401848
Point 01195	-104.689	29.811	0.181702	0.38428	0.43454	0.518298	0.498344	0.38134	0.501905	0.620576	0.648535	0.343966	0.482873	0.740254	0.692612
Point 01196	-108.515	29.6064	0.043354	0.129133	0.15986	0.201544	0.208719	0.117691	0.200989	0.285473	0.328043	0.118899	0.221108	0.364719	0.427491
Point 01197	-108.184	29.8454	0.084205	0.209643	0.119471	0.152237	0.162913	0.092368	0.158359	0.256566	0.358875	0.088621	0.178953	0.469511	0.667288
Point 01198	-106.264	29.5653	0.12932	0.269746	0.316916	0.369699	0.348319	0.256689	0.319887	0.42827	0.452545	0.239037	0.310596	0.543007	0.579935
Point 01199	-115.252	29.8752	0.363676	0.444588	0.458512	0.465482	0.481603	0.444525	0.477966	0.509647	0.546577	0.455024	0.486924	0.559505	0.572715
Point 01200	-114.966	29.6776	0.432589	0.534371	0.548604	0.604182	0.626113	0.535479	0.611037	0.657326	0.682393	0.540856	0.618576	0.725754	0.781813
Point 01201	-111.686	29.5203	0.370281	0.457402	0.482537	0.47227	0.484925	0.448	0.465055	0.357141	0.335055	0.448368	0.433274	0.21025	0.229939
Point 01202	-110.58	29.8091	0.365301	0.412239	0.431762	0.443671	0.491511	0.379408	0.476407	0.56987	0.649606	0.385031	0.522749	0.66906	0.603086
Point 01203	-115.103	30.0512	0.275255	0.364341	0.386928	0.384403	0.416556	0.360394	0.406355	0.431817	0.4743	0.37509	0.406591	0.486286	0.557468
Point 01204	-104.49	29.4475	0.184151	0.342481	0.387231	0.478831	0.461974	0.328339	0.445246	0.570711	0.583364	0.297437	0.415315	0.583529	0.518483
Point 01205	-105.567	29.8323	0.101039	0.118152	0.147452	0.192458	0.259584	0.107951	0.185824	0.310084	0.337223	0.10122	0.200284	0.479975	0.53142
Point 01206	-101.79	29.7389	0.170376	0.453167	0.468326	0.310629	0.399203	0.464143	0.431733	0.325181	0.363632	0.421166	0.454144	0.284693	0.262768
Point 01207	-105.262	29.6318	0.04426	0.116772	0.1531	0.211652	0.2192	0.115519	0.204534	0.337493	0.389863	0.103959	0.210355	0.485941	0.533615
Point 01208	-110.247	29.7882	0.256725	0.28273	0.29558	0.315081	0.35255	0.268758	0.338958	0.414485	0.47561	0.265727	0.385512	0.465491	0.391949
Point 01209	-114.653	29.8645	0.253362	0.33596	0.347349	0.352336	0.376021	0.328944	0.366767	0.391007	0.427294	0.342158	0.375012	0.44104	0.525642
Point 01210	-108.413	29.6319	0.039345	0.089891	0.115308	0.145944	0.144457	0.081911	0.141103	0.200218	0.233693	0.080757	0.142162	0.272049	0.306948
Point 01211	-107.661	30.0063	0.17671	0.188033	0.200679	0.220912	0.230943	0.174595	0.216132	0.313264	0.364725	0.162086	0.214556	0.43995	0.507109
Point 01212	-109.828	29.654	0.205676	0.216962	0.220448	0.23575	0.257473	0.195606	0.25427	0.322983	0.395026	0.201441	0.276735	0.438783	0.499621
Point 01213	-109.733	29.5338	0.25816	0.265489	0.269325	0.277867	0.31242	0.238555	0.311861	0.38198	0.452987	0.237727	0.322117	0.514005	0.570073
Point 01214	-104.581	29.4966	0.169689	0.323143	0.374286	0.438688	0.44721	0.327059	0.427156	0.570034	0.560185	0.302184	0.41365	0.586188	0.51758
Point 01215	-109.555	29.9464	0.221138	0.290127	0.292688	0.301463	0.320666	0.247669	0.329489	0.377668	0.457259	0.267124	0.320137	0.500743	0.59834
Point 01216	-115.475	29.6913	0.419057	0.506373	0.522106	0.542754	0.553069	0.506004	0.54344	0.579607	0.598958	0.518059	0.542436	0.626204	0.652746
Point 01217	-111.636	30.0125	0.328715	0.423132	0.42597	0.423487	0.487263	0.393859	0.470379	0.516157	0.600167	0.415456	0.475645	0.532785	0.527863
Point 01218	-106.865	30.0193	0.169987	0.226638	0.252722	0.284827	0.283468	0.207943	0.226697	0.344639	0.379053	0.190933	0.256952	0.479796	0.51482
Point 01219	-109.517	29.8124	0.248436	0.260885	0.274958	0.291044	0.309096	0.235689	0.303144	0.394598	0.452754	0.240775	0.329455	0.476853	0.436394
Point 01220	-114.636	29.8454	0.253362	0.33596	0.347349	0.352336	0.376021	0.328944	0.366767	0.391007	0.427294	0.342158	0.375012	0.44104	0.525642
Point 01221	-108.566	29.5518	0.059388	0.180758	0.208676	0.230652	0.239365	0.164055	0.240238	0.293049	0.331495	0.164637	0.240274	0.373937	0.426906
Point 01222	-101.817	29.7828	0.164998	0.459907	0.450036	0.307612	0.390357	0.455643	0.415919	0.33466	0.367895	0.426559	0.46158	0.285873	0.263374
Point 01223	-108.417	30.0357	0.078714	0.18449	0.211226	0.226955	0.24286	0.159014	0.236837	0.294753	0.328711	0.169019	0.235029	0.380739	0.439258
Point 01224	-106.056	29.9198	0.150905	0.153822	0.190346	0.252096	0.256687	0.143375	0.244197	0.310778	0.33506	0.135264	0.233298	0.41777	0.456611
Point 01225	-115.638	29.8133	0.357979	0.469056	0.484689	0.509353	0.515218	0.470818	0.504883	0.549673	0.570838	0.473453	0.509718	0.595898	0.643783
Point 01226	-114.852	30.0786	0.263329	0.34423	0.359144	0.357635	0.385339	0.346867	0.381338	0.40738	0.445218	0.348195	0.388174	0.448636	0.551042
Point 01227	-107.058	29.8025	0.112556	0.2497	0.313125	0.392672	0.412339	0.229458	0.385032	0.573376	0.613914	0.211626	0.425033	0.721338	0.767515
Point 01228	-108.046	29.9631	0.23283	0.393629	0.406182	0.433292	0.458606	0.377107	0.444353	0.532743	0.619392	0.345267	0.398907	0.688175	0.746263
Point 01229	-115.156	29.4422	0.489201	0.591859	0.605852	0.627361	0.638491	0.59883	0.626421	0.672965	0.698156	0.597409	0.63782	0.71673	0.750678
Point 01230	-105.846	29.7867	0.114334	0.246252	0.287585	0.333837	0.321886	0.244745	0.302436	0.397614	0.414712	0.217084	0.290163	0.514414	0.569204
Point 01231	-110.362	30.0063	0.411993	0.455425	0.486625	0.501838	0.53662	0.428758	0.523768	0.630573	0.713719	0.437477	0.571312	0.742638	0.815193
Point 01232	-108.504	29.6868	0.051624	0.146306	0.174231	0.192115	0.194548	0.130975	0.189558	0.233912	0.284298	0.129943	0.190091	0.321217	0.371057
Point 01233	-113.968	29.421	0.550831	0.644403	0.671205	0.686995	0.715189	0.643019	0.705317	0.757323	0.782699	0.661888	0.727225	0.796346	0.799314
Point 01234	-110.03	29.8779	0.211809	0.293672	0.300141	0.322452	0.338967	0.270113	0.333864	0.39233	0.461651	0.280993	0.355965	0.506808	0.609362
Point 01235	-102.078	29.7762	0.185258	0.484041	0.501158	0.362998	0.446776	0.503126	0.464961	0.350936	0.385596	0.449169	0.495456	0.316695	0.288766
Point 01236	-105.205	29.5311	0.099628	0.240863	0.300536	0.413255	0.438919	0.237905	0.414248	0.570871	0.634994	0.222998	0.420496	0.731082	0.758312
Point 01237	-111.335	30.0002	0.289573	0.332128	0.322286	0.325034	0.371343	0.29518	0.372872	0.360914	0.43338	0.30469	0.414126	0.375378	0.340459
Point 01238	-114.76	29.8487	0.266009	0.344665	0.363157	0.363464	0.377278	0.338882	0.380852	0.398277	0.443908	0.34733	0.381979	0.448698	0.529904
Point 01239	-110.857	29.6751	0.491776	0.656913	0.679035	0.699921	0.751664	0.6283	0.722087	0.80049	0.868477	0.635884	0.783648	0.854734	0.806022
Point 01240	-111.221	29.6388	0.399103	0.420229	0.430282	0.39041	0.45375	0.392982	0.445345	0.429868	0.450318	0.410027	0.496544	0.387255	0.357422
Point 01241	-104.887	29.8274	0.094895	0.258331	0.311728	0.42056	0.426191	0.246939	0.399716	0.542984	0.583368	0.230169	0.403735	0.672018	0.722221
Point 01242	-111.147	29.8641	0.373354	0.398447	0.403219	0.387356	0.450412	0.372469	0.436749	0.45008	0.490061	0.385204	0.497487	0.437198	0.876116
Point 01243	-101.466	29.4283	0.230565	0.605989	0.62486	0.407469	0.542365	0.582234	0.565594	0.410807	0.441285	0.556591	0.614395	0.346485	0.321005
Point 01244	-111.409	30.0315	0.309373	0.337105	0.351929	0.33142	0.393456	0.310711	0.378574	0.401668	0.460119	0.321985	0.4363	0.414361	0.380054
Point 01245	-108.61	29.4599	0.125476	0.186376	0.198056	0.215399	0.221199	0.158748	0.211618	0.261948	0.308535	0.164039	0.21121	0.34704	0.415379
Point 01246	-108.384	29.7423	0.06588	0.163098	0.197936	0.240625	0.244344	0.140571	0.23613	0.298388	0.342207	0.146039	0.239864	0.380531	0.45287
Point 01247	-109.687	29.9719	0.218683	0.239486	0.251425	0.247217	0.297285	0.20803	0.282502	0.34952	0.394553	0.211961	0.301689	0.413448	0.335967
Point 01248	-108.936	29.8438	0.128506	0.177633	0.184251	0.198125	0.212671	0.155469	0.211059	0.262122	0.301277	0.16535	0.209344	0.343905	0.422291
Point 01249	-115.696	30.0215	0.351247	0.45834	0.474639	0.492691	0.505031	0.4637	0.495288	0.542235	0.563204	0.468072	0.507912	0.588979	0.637231
Point 01250	-105.51	29.9196	0.123715	0.151198	0.188587	0.253872	0.253934	0.137366	0.243114	0.39297	0.423655	0.127374	0.26161	0.542829	0.632064
Point 01251	-104.419	29.4284	0.231241	0.388667	0.451187	0.532222	0.514358	0.39492	0.493577	0.63808	0.634166	0.348451	0.503603	0.638648	0.579863
Point 01252	-101.282	29.5361	0.323651	0.72357	0.735341	0.603731	0.718596	0.68384	0.74016	0.636278	0.667299	0.685964	0.7705	0.563992	0.526463
Point 01253	-107.252	29.7442	0.146017	0.294298	0.355369	0.408757	0.407791	0.27662	0.388691	0.500148	0.535941	0.245917	0.398957	0.610283	0.671747
Point 01254	-114.621	29.7519	0.326274	0.419268	0.437066	0.447408	0.467469	0.412898	0.463238	0.494526	0.538632	0.42941	0.473427	0.55975	0.701411
Point 01255	-111.217	29.6777	0.385385	0.417751	0.399172	0.381074	0.46338	0.391543	0.431491	0.437101	0.456734	0.405373	0.484301	0.410631	0.381684
Point 01256	-109.407	29.7393	0.246762	0.278657	0.275456	0.297279	0.319799	0.245282	0.307215	0.39326	0.462672	0.23554	0.336429	0.519148	0.574433
Point 01257	-107.417	30.0588	0.26738	0.284801	0.303188	0.337728	0.339796	0.264497	0.373493	0.455381	0.516473	0.237105	0.366695	0.588056	0.663994
Point 01258	-114.872	29.8044	0.339023	0.430774	0.451225	0.452964	0.484326	0.427735	0.473202	0.498973	0.537618	0.442783	0.480349	0.558062	0.652947
Point 01259	-111.207	29.8397	0.391123	0.424953	0.413598	0.414161	0.48906	0.397903	0.456457	0.473004	0.530826	0.408785	0.514991	0.477483	0.412108
Point 01260	-111.35	29.6908	0.458425	0.512242	0.522043	0.507893	0.577094	0.486983	0.562346	0.555303	0.628086	0.505337	0.612813	0.567843	0.48623
Point 01261	-114.315	29.6003	0.493334	0.579947	0.605705	0.618546	0.649399	0.571391	0.636028	0.688187	0.732784	0.597827	0.649877	0.742715	0.786254
Point 01262	-104.799	29.4181	0.263142	0.542715	0.629109	0.732958	0.707325	0.550129	0.712164	0.82335	0.836217	0.506426	0.677604	0.908366	0.912875
Point 01263	-106.136	30.0078	0.112185	0.13149	0.148455	0.168622	0.167925	0.120595	0.158486	0.206013	0.22362	0.106223	0.149141	0.277909	0.305028
Point 01264	-106.147	29.7911	0.114274	0.129792	0.16004	0.192746	0.187658	0.122301	0.174053	0.234565	0.248513	0.112606	0.169496	0.33097	0.357315
Point 01265	-105.67	29.5856	0.051401	0.131174	0.164273	0.213482	0.224334	0.119874	0.206316	0.340329	0.397023	0.113667	0.225373	0.48944	0.526784
Point 01266	-108.322	30.0653	0.098027	0.201205	0.222625	0.247759	0.255375	0.176342	0.2415	0.300486	0.334331	0.179133	0.243099	0.434653	0.48726
Point 01267	-112.166	29.7236	0.558526	0.711253	0.717215	0.701058	0.697745	0.682445	0.68743	0.614993	0.589225	0.701628	0.673311	0.401318	0.373578
Point 01268	-108.034	29.5767	0.077522	0.177369	0.21215	0.274916	0.280037	0.167378	0.259923	0.36399	0.408356	0.153728	0.279611	0.424415	0.557322
Point 01269	-112.198	30.0347	0.364752	0.482771	0.501413	0.527994	0.544208	0.453556	0.522487	0.498913	0.54759	0.47663	0.489176	0.430952	0.317673
Point 01270	-109.508	30.0609	0.271653	0.303451	0.320861	0.331268	0.374144	0.264869	0.350221	0.43845	0.50904	0.277242	0.3708	0.54706	0.629491
Point 01271	-115.522	29.909	0.418965	0.530394	0.544769	0.563625	0.573223	0.529721	0.570919	0.606298	0.662242	0.536372	0.575354	0.671882	0.689172
Point 01272	-107.104	29.9976	0.084609	0.200295	0.24247	0.321327	0.335973	0.184013	0.319969	0.468985	0.523123	0.175409	0.342435	0.639595	0.673704
Point 01273	-107.379	29.4877	0.120263	0.232005	0.272298	0.30486	0.305183	0.216609	0.276323	0.36688	0.398253	0.19705	0.277505	0.485912	0.529695
Point 01274	-110.077	29.9494	0.250539	0.324912	0.339163	0.350883	0.363162	0.292713	0.36668	0.438075	0.504909	0.309303	0.386399	0.54656	0.65717
Point 01275	-111.273	29.871	0.265098	0.307427	0.311597	0.304702	0.365126	0.287594	0.349185	0.362423	0.415526	0.296326	0.403527	0.377741	0.326073
Point 01276	-107.137	29.8547	0.090252	0.201079	0.257239	0.324885	0.341478	0.186952	0.31898	0.513603	0.554695	0.173546	0.357064	0.665205	0.712338
Point 01277	-108.558	29.8497	0.066139	0.128592	0.141486	0.147782	0.156132	0.10998	0.145018	0.178453	0.223689	0.109633	0.139327	0.245643	0.296759
Point 01278	-115.217	29.8227	0.37106	0.448479	0.461113	0.499452	0.514678	0.447922	0.508283	0.539727	0.543223	0.458755	0.517104	0.559636	0.569157
Point 01279	-106.687	29.9865	0.19763	0.414626	0.492262	0.594647	0.587666	0.391924	0.563322	0.685551	0.703958	0.356797	0.55487	0.813312	0.843295
Point 01280	-106.061	29.8938	0.152601	0.154936	0.199457	0.246502	0.257021	0.143564	0.237224	0.314725	0.346569	0.129195	0.233386	0.428667	0.451761
Point 01281	-105.511	29.7851	0.111646	0.128602	0.16146	0.209056	0.280116	0.117806	0.210353	0.352106	0.368339	0.111058	0.254753	0.505289	0.573425
Point 01282	-108.808	29.4815	0.244179	0.254136	0.27778	0.294679	0.311063	0.236603	0.307094	0.387547	0.431442	0.226329	0.320621	0.465981	0.461838
Point 01283	-110.558	29.6215	0.516855	0.584279	0.605787	0.615212	0.666145	0.55928	0.652552	0.731121	0.785176	0.552565	0.698066	0.771626	0.687893
Point 01284	-105.573	29.6202	0.037438	0.097206	0.120721	0.164787	0.173318	0.092634	0.15959	0.2652	0.318059	0.083095	0.168046	0.399024	0.435159
Point 01285	-111.797	29.8816	0.225578	0.295619	0.335831	0.359853	0.382003	0.278693	0.34506	0.398704	0.465082	0.287939	0.34727	0.397643	0.392177
Point 01286	-108.196	29.6897	0.059303	0.142515	0.176765	0.221143	0.223889	0.128394	0.213624	0.31803	0.3638	0.128655	0.241262	0.415008	0.476183
Point 01287	-101.989	29.471	0.362079	0.599026	0.667316	0.554937	0.630674	0.589542	0.673208	0.536075	0.562431	0.544371	0.683557	0.516646	0.4963
Point 01288	-105.314	29.4682	0.059794	0.145427	0.196422	0.269958	0.273735	0.149725	0.249716	0.430882	0.470965	0.134243	0.270216	0.574628	0.636263
Point 01289	-111.442	29.8778	0.298612	0.347301	0.35532	0.349215	0.411853	0.340264	0.395633	0.416484	0.478872	0.350879	0.439856	0.411778	0.358397
Point 01290	-107.424	29.5408	0.256731	0.237981	0.284676	0.341579	0.35097	0.221594	0.322576	0.413804	0.432078	0.204333	0.32542	0.524912	0.578539
Point 01291	-106.943	29.6432	0.163313	0.332412	0.413601	0.516975	0.520244	0.325595	0.506298	0.710423	0.73904	0.287961	0.546844	0.818796	0.836684
Point 01292	-106.907	29.8716	0.054357	0.125202	0.168291	0.212807	0.230041	0.121233	0.213929	0.362914	0.396383	0.109378	0.237437	0.512878	0.562625
Point 01293	-104.791	29.6771	0.201079	0.47895	0.593658	0.71659	0.721627	0.481355	0.713191	0.874434	0.900874	0.438911	0.737406	0.949845	0.959342
Point 01294	-115.492	30.0633	0.359588	0.442738	0.454799	0.490854	0.514551	0.438728	0.505287	0.538902	0.55821	0.451389	0.509786	0.579729	0.603174
Point 01295	-112.575	30.0749	0.552461	0.742913	0.743399	0.716667	0.729645	0.719713	0.733958	0.661463	0.670686	0.745935	0.703853	0.53372	0.40682
Point 01296	-111.764	29.5912	0.491827	0.581076	0.62688	0.636142	0.670803	0.573018	0.621142	0.594558	0.592278	0.596991	0.610638	0.417698	0.382133
Point 01297	-106.114	29.693	0.113146	0.140175	0.161769	0.194958	0.190113	0.137753	0.175638	0.228742	0.253683	0.120032	0.161139	0.327957	0.349503
Point 01298	-107.384	29.9599	0.205954	0.398082	0.465828	0.508403	0.510731	0.373106	0.504775	0.599221	0.636173	0.356725	0.490699	0.720254	0.776301
Point 01299	-109.938	29.4315	0.229067	0.246471	0.246907	0.261449	0.287192	0.219421	0.285911	0.366779	0.423656	0.222729	0.31599	0.46241	0.448578
Point 01300	-102.037	29.6692	0.182917	0.482092	0.486698	0.354042	0.416824	0.466187	0.449984	0.342078	0.384026	0.411889	0.492379	0.351045	0.307467
Point 01301	-107.146	29.8065	0.19429	0.210697	0.26712	0.337836	0.450841	0.204229	0.333343	0.549982	0.614176	0.179686	0.421799	0.712689	0.77265
Point 01302	-102.56	29.5305	0.363111	0.751971	0.792887	0.796777	0.846245	0.723363	0.828164	0.824136	0.84424	0.705097	0.824319	0.819936	0.887607
Point 01303	-110.401	29.5249	0.234636	0.253702	0.268227	0.287952	0.32437	0.242796	0.313833	0.392116	0.396905	0.239838	0.353441	0.362773	0.257967
Point 01304	-101.995	29.757	0.220191	0.547014	0.548872	0.407229	0.483537	0.562398	0.506362	0.408961	0.435829	0.524526	0.552369	0.389417	0.356468
Point 01305	-111.285	29.5549	0.377005	0.40067	0.393339	0.369825	0.432195	0.382257	0.417703	0.39078	0.389359	0.395769	0.470652	0.302038	0.291667
Point 01306	-106.773	29.9942	0.23274	0.289359	0.323592	0.356714	0.361269	0.267707	0.298209	0.421859	0.466237	0.246708	0.331424	0.575879	0.609889
Point 01307	-109.275	29.4743	0.287965	0.32061	0.325098	0.346553	0.367775	0.294203	0.36558	0.39915	0.371055	0.277833	0.364671	0.285809	0.155361
Point 01308	-102.364	29.4844	0.442096	0.842498	0.866476	0.871587	0.900175	0.823875	0.888952	0.910129	0.930516	0.829927	0.901552	0.931021	0.957499
Point 01309	-105.655	29.4367	0.075484	0.184744	0.232568	0.316713	0.33237	0.179675	0.30473	0.441498	0.481926	0.160728	0.315002	0.594806	0.653089
Point 01310	-109.063	29.7057	0.15616	0.189656	0.193032	0.202998	0.216177	0.160869	0.216804	0.268668	0.315932	0.167	0.205666	0.366534	0.452498
Point 01311	-114.327	29.4476	0.343638	0.426091	0.452194	0.465727	0.480929	0.420525	0.468792	0.504483	0.561922	0.440455	0.475137	0.565404	0.697292
Point 01312	-109.031	29.4765	0.213019	0.22837	0.237417	0.252313	0.279561	0.205702	0.26605	0.332807	0.367869	0.199615	0.289334	0.3805	0.265541
Point 01313	-115.466	29.7571	0.434475	0.5443	0.586546	0.609709	0.62	0.54385	0.613866	0.650203	0.673002	0.551991	0.613691	0.684889	0.704315
Point 01314	-108.537	29.7172	0.055822	0.159025	0.18985	0.210467	0.209778	0.139	0.205407	0.252529	0.302697	0.14227	0.20618	0.341945	0.392579
Point 01315	-108.82	29.6675	0.128353	0.179537	0.189999	0.202319	0.210057	0.159984	0.213515	0.265233	0.297208	0.164472	0.212191	0.338409	0.413327
Point 01316	-107.864	29.9842	0.108273	0.23609	0.28231	0.33898	0.364372	0.218986	0.350631	0.564594	0.657415	0.214907	0.415081	0.739605	0.785975
Point 01317	-107.368	29.192	0.112891	0.210267	0.268224	0.327999	0.324899	0.195061	0.297476	0.38559	0.424894	0.179114	0.291772	0.509262	0.551857
Point 01318	-108.133	29.0727	0.080489	0.190759	0.23729	0.282679	0.294257	0.180942	0.284958	0.353993	0.389172	0.172086	0.287453	0.448165	0.491445
Point 01319	-100.834	29.0868	0.358832	0.744103	0.781593	0.704793	0.774637	0.748489	0.804735	0.726473	0.741858	0.731036	0.82079	0.639877	0.623561
Point 01320	-106.706	28.8912	0.099222	0.179749	0.24027	0.312693	0.311773	0.175207	0.294427	0.452985	0.463253	0.160853	0.316169	0.579631	0.633985
Point 01321	-102.426	29.1225	0.431455	0.75707	0.790428	0.815772	0.846602	0.735928	0.820823	0.84023	0.871077	0.725404	0.811262	0.851774	0.907726
Point 01322	-110.163	28.8245	0.440012	0.486085	0.517443	0.522841	0.582295	0.463847	0.557882	0.663488	0.732399	0.466083	0.603961	0.766532	0.792841
Point 01323	-107.535	29.3759	0.111916	0.215349	0.265118	0.343867	0.358604	0.199831	0.339653	0.542706	0.585729	0.189988	0.381523	0.693751	0.727596
Point 01324	-110.294	29.3524	0.249749	0.265576	0.2811	0.287531	0.33847	0.254482	0.325337	0.397014	0.434293	0.237584	0.356746	0.412274	0.330129
Point 01325	-101.136	29.1575	0.281323	0.705444	0.73312	0.583159	0.690767	0.70645	0.733959	0.572494	0.625402	0.699693	0.75491	0.511105	0.492845
Point 01326	-106.041	29.1713	0.158182	0.334787	0.414305	0.547662	0.529015	0.312944	0.493069	0.65256	0.697646	0.297685	0.497606	0.785239	0.825403
Point 01327	-104.199	29.1222	0.295431	0.659228	0.771695	0.878151	0.88815	0.665659	0.866863	0.953805	0.954836	0.652321	0.859008	0.979315	0.984429
Point 01328	-104.61	28.9224	0.196709	0.399852	0.466658	0.548183	0.544095	0.409845	0.505853	0.664267	0.669917	0.355619	0.471223	0.776778	0.793016
Point 01329	-106.986	29.3217	0.13354	0.136205	0.178556	0.238841	0.367136	0.129054	0.231477	0.405991	0.482584	0.116172	0.324642	0.617531	0.641569
Point 01330	-114.446	29.0212	0.519593	0.617545	0.645719	0.664303	0.67305	0.623719	0.671182	0.711263	0.7456	0.626974	0.677048	0.774804	0.821612
Point 01331	-110.612	29.2329	0.301756	0.36041	0.363798	0.376889	0.436923	0.33444	0.423305	0.433838	0.394396	0.330787	0.472794	0.340856	0.212113
Point 01332	-107.922	29.2802	0.059001	0.108912	0.134967	0.158944	0.159296	0.096364	0.142798	0.196506	0.216413	0.092662	0.146843	0.264024	0.288353
Point 01333	-106.855	28.8191	0.12538	0.226651	0.290976	0.382201	0.379495	0.222029	0.351419	0.486306	0.505524	0.199015	0.345728	0.647605	0.659033
Point 01334	-113.912	28.9485	0.484946	0.580888	0.606998	0.627232	0.646014	0.592754	0.632833	0.678772	0.720305	0.603896	0.647573	0.829165	0.897416
Point 01335	-106.226	28.9469	0.123449	0.253688	0.322569	0.444166	0.432021	0.238854	0.402995	0.554985	0.565458	0.217463	0.397061	0.704465	0.742363
Point 01336	-107.945	29.3923	0.039701	0.074942	0.091249	0.099959	0.100303	0.069641	0.096467	0.122433	0.136126	0.064218	0.091303	0.166787	0.192086
Point 01337	-111.478	28.8787	0.587149	0.605578	0.616244	0.513433	0.506825	0.558602	0.509975	0.317508	0.321803	0.610623	0.452279	0.24943	0.258305
Point 01338	-112.118	28.9836	0.865684	0.962704	0.957371	0.958158	0.953906	0.950011	0.959419	0.935404	0.929506	0.962893	0.954218	0.912765	0.816776
Point 01339	-104.114	28.827	0.231892	0.523645	0.653867	0.785823	0.772406	0.532833	0.734785	0.857867	0.855396	0.494138	0.700971	0.930054	0.9355
Point 01340	-114.357	29.1263	0.473023	0.587031	0.615719	0.6341	0.64238	0.593092	0.640758	0.678	0.720832	0.594385	0.64355	0.751412	0.818161
Point 01341	-101.758	29.1174	0.734499	0.912334	0.927693	0.909914	0.939976	0.889485	0.941249	0.928478	0.947643	0.893703	0.949458	0.928244	0.953894
Point 01342	-110.557	29.039	0.506356	0.553955	0.589401	0.600694	0.658747	0.530745	0.64813	0.713694	0.766349	0.537955	0.681346	0.704239	0.589328
Point 01343	-109.962	28.8777	0.304388	0.317553	0.317388	0.344163	0.38388	0.289688	0.36309	0.456368	0.523498	0.28485	0.403905	0.544512	0.538782
Point 01344	-102.102	29.3858	0.56101	0.877288	0.90488	0.893043	0.92045	0.858616	0.914016	0.915323	0.943614	0.847215	0.934126	0.925172	0.957148
Point 01345	-108.451	28.8197	0.162721	0.158306	0.174262	0.191785	0.201497	0.151139	0.192661	0.243135	0.275853	0.143554	0.189455	0.325253	0.382038
Point 01346	-102.772	28.8354	0.344332	0.574745	0.657447	0.729585	0.727637	0.542424	0.668269	0.719985	0.745785	0.513927	0.628484	0.721875	0.751998
Point 01347	-108.447	29.3368	0.110693	0.232039	0.254155	0.271563	0.271291	0.216596	0.270436	0.332814	0.380295	0.213586	0.26737	0.431416	0.495043
Point 01348	-104.639	29.3669	0.233322	0.52693	0.639318	0.768799	0.770899	0.537044	0.741453	0.866432	0.88328	0.494136	0.724776	0.933397	0.938589
Point 01349	-106.986	28.9635	0.116161	0.213661	0.283938	0.358804	0.355049	0.199015	0.33434	0.503845	0.53052	0.183864	0.359433	0.625321	0.667577
Point 01350	-101.362	29.3211	0.327339	0.718531	0.737338	0.567961	0.6989	0.713656	0.723511	0.56156	0.622163	0.701832	0.756016	0.498177	0.431537
Point 01351	-111.354	28.9405	0.579046	0.571761	0.578886	0.487883	0.535557	0.578671	0.531301	0.369439	0.398016	0.561665	0.46648	0.322244	0.327913
Point 01352	-106.011	29.2282	0.159412	0.33391	0.418185	0.533798	0.535778	0.33061	0.518223	0.649058	0.688343	0.300902	0.492888	0.806722	0.834344
Point 01353	-105.71	29.1585	0.090598	0.21417	0.267919	0.335989	0.342628	0.198388	0.314779	0.44278	0.456534	0.189116	0.308024	0.577151	0.62919
Point 01354	-103.756	28.8109	0.361949	0.75078	0.854244	0.89598	0.898061	0.759222	0.878429	0.947731	0.947725	0.733967	0.858985	0.97488	0.98017
Point 01355	-110.775	29.0417	0.418576	0.479981	0.50052	0.512971	0.577235	0.46751	0.561793	0.513987	0.495222	0.464158	0.590644	0.397805	0.244383
Point 01356	-102.997	29.0278	0.289721	0.501525	0.575526	0.683272	0.666848	0.508106	0.627188	0.656553	0.693926	0.456458	0.600963	0.646443	0.62943
Point 01357	-108.888	29.3189	0.305739	0.302234	0.330391	0.349264	0.362918	0.282452	0.348943	0.453645	0.505211	0.272717	0.374352	0.552566	0.560351
Point 01358	-111.366	28.9892	0.573229	0.574142	0.548761	0.47876	0.527937	0.558388	0.517372	0.366301	0.396199	0.569147	0.468348	0.331851	0.33809
Point 01359	-108.1	29.3106	0.05242	0.118216	0.148639	0.188594	0.186947	0.108925	0.175334	0.270722	0.289276	0.10291	0.185602	0.346562	0.388073
Point 01360	-108.722	29.4103	0.229901	0.262026	0.282709	0.290228	0.303577	0.232114	0.289573	0.366365	0.430184	0.233318	0.285235	0.494769	0.561986
Point 01361	-110.771	29.1638	0.390617	0.44575	0.484259	0.484265	0.553209	0.436177	0.53437	0.49822	0.471375	0.425076	0.564094	0.384768	0.244039
Point 01362	-102.1	29.3355	0.563358	0.899561	0.918462	0.905224	0.940167	0.88515	0.930732	0.950241	0.966049	0.888741	0.945423	0.959863	0.974048
Point 01363	-110.99	29.2711	0.623246	0.800158	0.819741	0.825886	0.873433	0.78682	0.866487	0.913196	0.943846	0.777718	0.906112	0.919301	0.854205
Point 01364	-107.234	29.0051	0.103273	0.207561	0.265371	0.334418	0.352713	0.198551	0.338855	0.541459	0.643342	0.193512	0.364817	0.761229	0.806356
Point 01365	-105.307	29.0699	0.230237	0.459559	0.57341	0.707341	0.692854	0.46859	0.655413	0.790772	0.809878	0.431476	0.636101	0.901245	0.909015
Point 01366	-108.299	28.89	0.046551	0.103897	0.133528	0.178871	0.184796	0.102092	0.181804	0.277374	0.310685	0.099675	0.204353	0.359063	0.401996
Point 01367	-106.826	28.8306	0.108041	0.203574	0.249519	0.193192	0.321906	0.102551	0.178242	0.318868	0.396869	0.166736	0.188624	0.576154	0.624768
Point 01368	-107.148	29.2956	0.147192	0.271207	0.341526	0.440542	0.431697	0.251811	0.422908	0.548337	0.594493	0.234661	0.424499	0.692221	0.715149
Point 01369	-109.076	29.0615	0.218097	0.241702	0.265795	0.279724	0.291148	0.229992	0.291897	0.359519	0.40827	0.218791	0.296101	0.487557	0.567526
Point 01370	-102.663	28.8368	0.438265	0.742536	0.80343	0.850584	0.853128	0.72896	0.820202	0.85445	0.877924	0.706846	0.815847	0.852216	0.901216
Point 01371	-109.444	29.3115	0.23636	0.247584	0.25417	0.268038	0.296343	0.224267	0.279815	0.362908	0.415397	0.213479	0.31413	0.443599	0.400233
Point 01372	-109.273	29.1025	0.238057	0.262247	0.278877	0.287334	0.313131	0.237897	0.299847	0.341743	0.33657	0.236251	0.314651	0.257513	0.143966
Point 01373	-107.444	29.0509	0.09226	0.166635	0.221538	0.276198	0.27189	0.155153	0.252538	0.348635	0.381222	0.152199	0.257987	0.450317	0.466007
Point 01374	-113.946	28.7846	0.460026	0.537367	0.614695	0.641403	0.662298	0.554221	0.643127	0.704228	0.732582	0.570005	0.66493	0.78784	0.852348
Point 01375	-108.81	28.906	0.199633	0.19868	0.208647	0.226675	0.25007	0.187381	0.237044	0.293251	0.333082	0.177814	0.243128	0.410875	0.461936
Point 01376	-111.757	28.9409	0.651278	0.768431	0.728102	0.668267	0.652372	0.683966	0.667617	0.53583	0.471316	0.766753	0.624692	0.301962	0.319565
Point 01377	-100.796	29.1548	0.325317	0.7456	0.751851	0.659391	0.731069	0.717523	0.773319	0.693538	0.695579	0.693409	0.789965	0.620346	0.578936
Point 01378	-105.098	28.9432	0.145822	0.298851	0.360307	0.440955	0.430289	0.307051	0.396225	0.523077	0.551154	0.271979	0.383202	0.681964	0.704885
Point 01379	-101.079	29.1139	0.329064	0.77786	0.796099	0.685932	0.760214	0.765606	0.785525	0.673133	0.699647	0.759063	0.820335	0.606969	0.561439
Point 01380	-112.07	29.0487	0.834877	0.945282	0.940698	0.934127	0.929162	0.924008	0.930636	0.904551	0.900487	0.943449	0.930242	0.848749	0.713846
Point 01381	-104.166	29.1245	0.281304	0.630182	0.756564	0.86389	0.872588	0.637328	0.853732	0.954499	0.957064	0.62518	0.867589	0.982094	0.986527
Point 01382	-107.281	28.7561	0.149643	0.289258	0.347048	0.446977	0.44427	0.266508	0.428524	0.602521	0.627004	0.244109	0.468568	0.735538	0.761826
Point 01383	-102.69	28.9133	0.423311	0.703226	0.771712	0.832323	0.827904	0.689357	0.799469	0.836306	0.870007	0.677025	0.793807	0.844389	0.891147
Point 01384	-107.559	29.069	0.197039	0.168926	0.20751	0.258823	0.273412	0.152729	0.253568	0.384819	0.422217	0.141416	0.27513	0.523665	0.553642
Point 01385	-111.239	29.2991	0.510348	0.480816	0.481354	0.420055	0.489702	0.462713	0.473045	0.381142	0.395657	0.490125	0.488892	0.351561	0.367535
Point 01386	-110.328	28.8919	0.360558	0.381783	0.398209	0.402526	0.469791	0.367561	0.457217	0.542361	0.59834	0.347046	0.510944	0.569201	0.450977
Point 01387	-108.655	29.4152	0.083986	0.190365	0.207949	0.219917	0.224165	0.171706	0.218731	0.276499	0.311959	0.169511	0.220079	0.366683	0.412736
Point 01388	-108.135	29.1367	0.044606	0.092715	0.122505	0.148347	0.156188	0.084207	0.143872	0.211697	0.231147	0.081815	0.158609	0.292411	0.319111
Point 01389	-114.664	29.1907	0.555214	0.666509	0.680115	0.701047	0.713587	0.669227	0.702046	0.745438	0.761526	0.672683	0.718086	0.765803	0.785916
Point 01390	-107.731	29.396	0.060923	0.09476	0.10816	0.116705	0.117318	0.089277	0.080744	0.147478	0.171798	0.081245	0.091251	0.227141	0.246394
Point 01391	-105.392	28.8502	0.226383	0.432197	0.494052	0.571422	0.564245	0.403368	0.518017	0.675098	0.693693	0.383719	0.48746	0.777559	0.81407
Point 01392	-106.555	29.1001	0.178125	0.358883	0.440102	0.33141	0.543844	0.190917	0.328514	0.544556	0.632258	0.316673	0.360376	0.81344	0.88994
Point 01393	-113.722	29.3128	0.534757	0.64031	0.662708	0.691363	0.717333	0.65249	0.702727	0.764673	0.787412	0.659513	0.735402	0.813958	0.881738
Point 01394	-109.7	29.2184	0.373204	0.37928	0.412561	0.420135	0.454799	0.347218	0.434616	0.515306	0.545407	0.35287	0.476496	0.535556	0.364369
Point 01395	-106.351	28.8678	0.194215	0.376024	0.464156	0.575554	0.594156	0.355902	0.567425	0.762001	0.772926	0.328532	0.574276	0.874597	0.898183
Point 01396	-114.694	29.385	0.515124	0.64022	0.661018	0.680263	0.699716	0.641226	0.68384	0.729349	0.749942	0.658086	0.697875	0.787399	0.847565
Point 01397	-106.713	28.8651	0.105825	0.188496	0.251458	0.184611	0.325576	0.183319	0.308685	0.448651	0.469584	0.169731	0.323359	0.569593	0.647185
Point 01398	-108.972	28.7818	0.153605	0.147872	0.162695	0.172308	0.198764	0.143199	0.192529	0.251322	0.293481	0.132096	0.206435	0.354676	0.43197
Point 01399	-110.187	28.8978	0.371695	0.388246	0.389983	0.405915	0.474539	0.358953	0.458029	0.546414	0.58727	0.338321	0.520454	0.606062	0.509545
Point 01400	-102.336	29.1765	0.473445	0.734381	0.782557	0.820375	0.831319	0.702123	0.813713	0.818412	0.859974	0.691153	0.79309	0.819029	0.880094
Point 01401	-101.839	29.2344	0.733288	0.909336	0.934447	0.915275	0.948235	0.909582	0.950242	0.931024	0.949217	0.908816	0.961406	0.932648	0.950918
Point 01402	-106.523	29.0815	0.213502	0.420335	0.50618	0.396328	0.624991	0.231914	0.392322	0.622952	0.723432	0.385749	0.428388	0.868579	0.907384
Point 01403	-101.575	28.7931	0.748794	0.93465	0.938563	0.939762	0.952645	0.919184	0.960224	0.961838	0.974329	0.921467	0.969952	0.969001	0.977354
Point 01404	-102.307	28.9508	0.463459	0.82205	0.847799	0.867034	0.886016	0.789827	0.866875	0.886808	0.90566	0.799284	0.87415	0.891749	0.9299
Point 01405	-113.797	28.9596	0.41411	0.512595	0.525908	0.547606	0.576776	0.51477	0.553596	0.617961	0.718386	0.526547	0.581645	0.762841	0.83237
Point 01406	-102.796	29.3676	0.298825	0.54697	0.627773	0.645201	0.712245	0.535255	0.679863	0.641955	0.676331	0.479008	0.641745	0.602999	0.575955
Point 01407	-110.741	29.121	0.488245	0.556113	0.582042	0.58324	0.64794	0.548672	0.650269	0.643946	0.614029	0.522476	0.671711	0.510349	0.332007
Point 01408	-107.249	29.0512	0.135692	0.272642	0.330473	0.425257	0.434266	0.253031	0.411881	0.642914	0.710706	0.239692	0.467347	0.80285	0.831705
Point 01409	-105.637	29.1467	0.079753	0.185274	0.233167	0.306217	0.299331	0.180664	0.273531	0.375395	0.414228	0.163837	0.265754	0.517058	0.568771
Point 01410	-103.529	28.7937	0.370566	0.587361	0.676192	0.767156	0.765995	0.581731	0.723686	0.8416	0.848879	0.550691	0.686808	0.867348	0.905257
Point 01411	-106.335	28.9074	0.195085	0.389873	0.495721	0.605016	0.59894	0.366581	0.567097	0.789351	0.81448	0.340997	0.593449	0.888735	0.911268
Point 01412	-111.231	29.3966	0.536832	0.587753	0.554818	0.536948	0.589257	0.566092	0.588815	0.492581	0.512452	0.564855	0.61076	0.410384	0.409921
Point 01413	-102.554	29.2196	0.379184	0.770753	0.801162	0.838294	0.84913	0.75094	0.823736	0.839839	0.877765	0.729054	0.826389	0.854378	0.907771
Point 01414	-110.625	28.8447	0.529751	0.582376	0.599838	0.615404	0.681133	0.569483	0.665133	0.666272	0.640982	0.558971	0.707373	0.483778	0.307071
Point 01415	-104.224	29.1049	0.322974	0.692061	0.801275	0.883666	0.880368	0.697322	0.861686	0.938009	0.947177	0.664672	0.848048	0.974374	0.977978
Point 01416	-103.917	28.8092	0.288589	0.636879	0.728389	0.829267	0.825055	0.644918	0.787837	0.899693	0.88736	0.589009	0.746373	0.947713	0.951469
Point 01417	-107.998	28.8373	0.10128	0.147663	0.159449	0.176864	0.178083	0.135145	0.172355	0.217094	0.24659	0.124819	0.16516	0.300147	0.326741
Point 01418	-106.303	29.3041	0.133562	0.122519	0.173547	0.226046	0.281326	0.122138	0.222364	0.341057	0.360119	0.109324	0.249495	0.463268	0.550489
Point 01419	-108.831	29.1071	0.246757	0.260387	0.269062	0.274994	0.288518	0.23074	0.28642	0.361322	0.409079	0.219343	0.293392	0.476913	0.55107
Point 01420	-105.224	29.4107	0.105228	0.246289	0.320727	0.440565	0.431632	0.251168	0.39684	0.569382	0.602527	0.229129	0.412949	0.717973	0.754195
Point 01421	-101.827	28.9656	0.549769	0.889827	0.9049	0.9065	0.924475	0.873186	0.923944	0.9484	0.964918	0.878647	0.939725	0.959257	0.977904
Point 01422	-101.942	29.3109	0.688866	0.900019	0.930978	0.909433	0.944596	0.8928	0.946438	0.928806	0.946756	0.886207	0.95437	0.925469	0.9508
Point 01423	-104.155	29.233	0.377511	0.764557	0.827959	0.90021	0.902274	0.777236	0.884874	0.949429	0.956122	0.727599	0.863664	0.977368	0.980092
Point 01424	-107.894	28.7567	0.083028	0.100586	0.109165	0.116925	0.123364	0.093808	0.114561	0.144155	0.166939	0.082531	0.109287	0.20073	0.221317
Point 01425	-103.827	29.174	0.361567	0.586849	0.635577	0.748052	0.738468	0.589632	0.708833	0.818254	0.83369	0.536789	0.688314	0.814187	0.798486
Point 01426	-111.304	29.0393	0.475468	0.462183	0.4076	0.353335	0.402106	0.443505	0.382243	0.312352	0.363397	0.468595	0.373607	0.292546	0.287101
Point 01427	-102.796	29.1318	0.327535	0.755059	0.807291	0.840279	0.859475	0.742359	0.842131	0.879715	0.906334	0.734497	0.850128	0.895841	0.931849
Point 01428	-101.814	28.9954	0.549769	0.889827	0.9049	0.9065	0.924475	0.873186	0.923944	0.9484	0.964918	0.878647	0.939725	0.959257	0.977904
Point 01429	-103.738	28.7565	0.34018	0.741296	0.842798	0.894431	0.899562	0.751938	0.88259	0.944994	0.949346	0.730094	0.858898	0.974102	0.979805
Point 01430	-105.297	29.2206	0.107536	0.245209	0.304963	0.361401	0.371642	0.250203	0.341056	0.471728	0.49518	0.225303	0.341267	0.594292	0.646421
Point 01431	-110.598	29.2745	0.325056	0.379607	0.399149	0.400644	0.479987	0.36874	0.451239	0.460948	0.448299	0.362514	0.515588	0.374376	0.243574
Point 01432	-108.592	29.2371	0.228721	0.240262	0.260686	0.279808	0.280846	0.222479	0.279921	0.340946	0.387737	0.212218	0.284701	0.47056	0.530732
Point 01433	-101.359	29.3595	0.278757	0.655484	0.675398	0.505916	0.60716	0.654554	0.650018	0.504878	0.539667	0.650382	0.688063	0.434737	0.406073
Point 01434	-110.767	29.4097	0.375279	0.431927	0.464495	0.476065	0.533685	0.415393	0.51662	0.578724	0.559814	0.410791	0.574745	0.491606	0.374364
Point 01435	-103.358	28.8922	0.330662	0.48651	0.577603	0.678685	0.653789	0.494579	0.628162	0.754468	0.76404	0.466068	0.601049	0.717315	0.689845
Point 01436	-107.511	29.1742	0.125475	0.24551	0.31727	0.388512	0.396014	0.223579	0.374295	0.593962	0.644823	0.217009	0.418398	0.737806	0.749487
Point 01437	-104.387	28.7899	0.323708	0.625461	0.714076	0.789244	0.77625	0.624533	0.748911	0.863364	0.865339	0.566711	0.687574	0.929235	0.936433
Point 01438	-110.636	29.3923	0.382466	0.430736	0.467682	0.477633	0.530883	0.416298	0.505399	0.593333	0.613414	0.410806	0.569878	0.539482	0.422535
Point 01439	-111.457	29.1121	0.613545	0.608422	0.595804	0.515184	0.555771	0.586303	0.550005	0.372196	0.41483	0.599977	0.486342	0.337867	0.331192
Point 01440	-112.183	29.3052	0.785084	0.92315	0.915276	0.921596	0.920954	0.900101	0.917268	0.90301	0.905393	0.921476	0.920765	0.862662	0.769847
Point 01441	-113.778	28.8952	0.337907	0.425099	0.44699	0.466127	0.483331	0.431949	0.473767	0.51896	0.558134	0.428464	0.481978	0.640783	0.730965
Point 01442	-110.315	29.2229	0.225903	0.232331	0.255092	0.265096	0.30054	0.214328	0.289449	0.371424	0.406819	0.217059	0.330661	0.370807	0.29551
Point 01443	-114.789	29.3372	0.562083	0.671143	0.684897	0.705931	0.717031	0.674628	0.706215	0.745329	0.757403	0.677645	0.721389	0.763743	0.77426
Point 01444	-104.142	29.0012	0.184773	0.45248	0.573118	0.712731	0.713904	0.441302	0.667497	0.824105	0.824936	0.421759	0.630034	0.907194	0.914895
Point 01445	-107.118	29.2292	0.1174	0.218988	0.282745	0.347289	0.337757	0.206682	0.328783	0.414129	0.45577	0.188665	0.315603	0.544723	0.556827
Point 01446	-105.061	29.3567	0.178556	0.389141	0.439777	0.518567	0.510738	0.382757	0.500893	0.639219	0.675697	0.345329	0.498918	0.769738	0.7656
Point 01447	-114.501	29.3246	0.456339	0.567952	0.589837	0.612552	0.621911	0.564011	0.613938	0.646869	0.690632	0.560221	0.61394	0.720918	0.798962
Point 01448	-108.874	29.0227	0.193701	0.199511	0.22206	0.232112	0.242566	0.191242	0.240733	0.299532	0.3376	0.181608	0.245849	0.39866	0.485701
Point 01449	-110.749	29.2118	0.409192	0.464795	0.483343	0.48378	0.570399	0.452612	0.536281	0.496014	0.484016	0.431178	0.583495	0.389526	0.243046
Point 01450	-114.471	29.2692	0.448213	0.556427	0.583232	0.608852	0.609004	0.56086	0.608925	0.642231	0.685821	0.573876	0.616908	0.71473	0.787412
Point 01451	-114.822	29.278	0.534056	0.640736	0.655087	0.677501	0.687066	0.644773	0.675545	0.722432	0.745702	0.646158	0.692008	0.757539	0.786125
Point 01452	-108.755	28.8506	0.209586	0.208934	0.222691	0.243752	0.271492	0.199981	0.261816	0.320939	0.359106	0.19137	0.265941	0.438713	0.490538
Point 01453	-105.249	28.7668	0.148583	0.312441	0.380089	0.448667	0.444682	0.318558	0.404858	0.566168	0.573401	0.289047	0.402164	0.705233	0.72574
Point 01454	-108.091	28.8762	0.08401	0.118984	0.127888	0.136929	0.143578	0.110069	0.136335	0.172714	0.196671	0.100293	0.13495	0.238293	0.263645
Point 01455	-106.618	29.3422	0.195001	0.386598	0.486125	0.601241	0.598756	0.379402	0.582947	0.734409	0.758564	0.335184	0.576918	0.835216	0.856346
Point 01456	-113.996	28.8919	0.508793	0.603235	0.627398	0.654445	0.669962	0.608928	0.658604	0.760545	0.787233	0.62442	0.669877	0.829508	0.893424
Point 01457	-108.097	28.9114	0.08401	0.118984	0.127888	0.136929	0.143578	0.110069	0.136335	0.172714	0.196671	0.100293	0.13495	0.238293	0.263645
Point 01458	-101.129	29.0612	0.362113	0.804729	0.820905	0.701178	0.791126	0.801841	0.823724	0.682971	0.731082	0.788645	0.839399	0.623596	0.595747
Point 01459	-109.199	29.2369	0.297999	0.296212	0.309689	0.327331	0.356052	0.266291	0.340839	0.434658	0.499958	0.272506	0.36246	0.541288	0.563065
Point 01460	-101.349	28.7911	0.701321	0.952244	0.957154	0.948715	0.963033	0.943392	0.971509	0.947003	0.964889	0.950486	0.97553	0.944021	0.950431
Point 01461	-104.675	29.0091	0.140607	0.305971	0.357134	0.429192	0.41965	0.298607	0.408085	0.55267	0.565881	0.278114	0.381024	0.678133	0.702581
Point 01462	-111.1	29.2463	0.51436	0.613242	0.638648	0.649947	0.704909	0.601635	0.704397	0.724539	0.711029	0.594064	0.76217	0.57923	0.440725
Point 01463	-109.7	28.9868	0.415122	0.451643	0.468775	0.489859	0.52758	0.411738	0.510124	0.609095	0.649379	0.421121	0.556454	0.665314	0.602338
Point 01464	-102.131	29.1689	0.529047	0.895618	0.9161	0.911866	0.937811	0.870836	0.928931	0.947694	0.967666	0.875475	0.940735	0.960779	0.977482
Point 01465	-111.303	29.3849	0.646373	0.696725	0.682466	0.654981	0.719016	0.693163	0.691988	0.613114	0.58555	0.705723	0.710061	0.496099	0.511509
Point 01466	-108.555	29.2935	0.22484	0.240319	0.263601	0.269986	0.283752	0.224748	0.282799	0.34167	0.395592	0.214457	0.272371	0.473802	0.53421
Point 01467	-111.013	29.3944	0.528674	0.565846	0.556821	0.512368	0.573863	0.547019	0.582037	0.844929	0.898702	0.537514	0.59778	0.922014	0.902273
Point 01468	-114.822	29.3659	0.524708	0.623041	0.638797	0.655704	0.67278	0.628385	0.656206	0.703781	0.716904	0.630816	0.669098	0.731526	0.749947
Point 01469	-105.198	28.7555	0.155785	0.338952	0.409055	0.494558	0.48901	0.334687	0.448129	0.600179	0.621054	0.291967	0.418394	0.722928	0.756056
Point 01470	-106.953	28.9326	0.121753	0.232935	0.292953	0.231776	0.379867	0.215651	0.358838	0.558711	0.586669	0.198691	0.388488	0.683789	0.757306
Point 01471	-108.786	28.8656	0.209586	0.208934	0.222691	0.243752	0.271492	0.199981	0.261816	0.320939	0.359106	0.19137	0.265941	0.438713	0.490538
Point 01472	-110.26	28.9144	0.368841	0.384401	0.383644	0.420625	0.469293	0.355442	0.45683	0.554985	0.599957	0.350117	0.524718	0.582379	0.464722
Point 01473	-102.124	29.0389	0.223279	0.616493	0.690743	0.757161	0.795567	0.612418	0.806178	0.868646	0.89747	0.617226	0.843436	0.911005	0.95535
Point 01474	-110.811	29.1857	0.346383	0.408873	0.428803	0.433941	0.514911	0.397742	0.482068	0.464142	0.454141	0.392098	0.535411	0.378447	0.236655
Point 01475	-110.233	29.3274	0.302285	0.327191	0.327536	0.33292	0.398908	0.299452	0.374487	0.4578	0.533321	0.281249	0.412598	0.584656	0.556865
Point 01476	-111.018	29.1192	0.605983	0.700552	0.720768	0.72606	0.768712	0.687666	0.773068	0.740577	0.709935	0.681328	0.788526	0.577988	0.395374
Point 01477	-111.106	28.7953	0.831774	0.924025	0.927499	0.933397	0.953657	0.918912	0.951302	0.949948	0.914863	0.9179	0.954139	0.824051	0.704166
Point 01478	-106.95	29.0389	0.105319	0.197503	0.256836	0.331268	0.333138	0.178026	0.177882	0.438109	0.460011	0.171176	0.317425	0.567929	0.635223
Point 01479	-101.041	28.9315	0.382528	0.825782	0.837105	0.747474	0.807782	0.820443	0.834402	0.728951	0.753875	0.805942	0.850369	0.696792	0.653788
Point 01480	-105.517	28.81	0.18836	0.356461	0.399786	0.464284	0.46043	0.332246	0.418598	0.563545	0.587493	0.303739	0.403296	0.709133	0.722542
Point 01481	-114.072	29.3755	0.240088	0.315292	0.325053	0.341078	0.359374	0.311408	0.350347	0.367217	0.40219	0.325575	0.354115	0.420581	0.507412
Point 01482	-111.735	28.7985	0.678536	0.786168	0.727732	0.676698	0.665621	0.691933	0.676621	0.525008	0.446647	0.786283	0.622701	0.28976	0.29645
Point 01483	-108.289	29.2108	0.083791	0.192826	0.208029	0.22594	0.232269	0.168904	0.229094	0.278411	0.320925	0.161468	0.216846	0.363476	0.413306
Point 01484	-106.679	28.8951	0.099222	0.179749	0.24027	0.312693	0.311773	0.175207	0.294427	0.452985	0.463253	0.160853	0.316169	0.579631	0.633985
Point 01485	-107.857	29.285	0.046099	0.079955	0.092378	0.101327	0.101734	0.074449	0.095377	0.125485	0.137984	0.06797	0.093884	0.169818	0.187759
Point 01486	-107.068	29.1863	0.116462	0.220307	0.156894	0.208427	0.333938	0.107236	0.197458	0.353275	0.442306	0.188848	0.211754	0.560927	0.595155
Point 01487	-101.998	28.9793	0.471499	0.877866	0.894542	0.902584	0.917843	0.848576	0.912897	0.94411	0.961625	0.865831	0.937274	0.96063	0.978562
Point 01488	-110.729	28.872	0.620054	0.679251	0.70532	0.720555	0.756241	0.666277	0.756543	0.766695	0.740277	0.650325	0.789913	0.622661	0.442868
Point 01489	-103.574	28.8576	0.416111	0.678628	0.777741	0.821377	0.825364	0.677644	0.801759	0.895283	0.89262	0.631681	0.756576	0.927355	0.944605
Point 01490	-108.866	28.9471	0.183749	0.192293	0.200331	0.20731	0.215277	0.170897	0.214105	0.268591	0.306404	0.163244	0.219691	0.381164	0.439846
Point 01491	-114.448	29.3386	0.348453	0.43131	0.459745	0.469047	0.477706	0.418239	0.47332	0.502679	0.547602	0.442507	0.49018	0.558489	0.669936
Point 01492	-102.072	29.2908	0.671638	0.919261	0.944104	0.935177	0.959569	0.906627	0.953031	0.946375	0.969197	0.919491	0.963725	0.955601	0.973271
Point 01493	-111.573	28.8989	0.587603	0.634461	0.602556	0.50019	0.490187	0.557179	0.511737	0.305819	0.289429	0.622109	0.444076	0.226082	0.235089
Point 01494	-112.132	29.0334	0.860482	0.961109	0.954693	0.955392	0.951186	0.947567	0.956625	0.931309	0.925898	0.96141	0.950658	0.907896	0.819336
Point 01495	-110.892	28.9104	0.61192	0.677151	0.699856	0.698921	0.759703	0.673326	0.761946	0.743803	0.715462	0.641672	0.792038	0.582644	0.396722
Point 01496	-101.36	29.2825	0.343283	0.733257	0.753319	0.590432	0.700938	0.733819	0.726896	0.586939	0.62511	0.700242	0.760693	0.529177	0.445764
Point 01497	-114.231	29.2709	0.369745	0.458626	0.472482	0.485104	0.501877	0.44529	0.491326	0.530946	0.578005	0.462714	0.508649	0.596278	0.712825
Point 01498	-103.729	29.0656	0.330503	0.526783	0.610797	0.689649	0.700569	0.529525	0.664733	0.792425	0.810127	0.491719	0.64222	0.817158	0.799343
Point 01499	-103.082	28.962	0.420576	0.764575	0.825074	0.884424	0.879905	0.756122	0.842657	0.903564	0.924988	0.738899	0.845679	0.902714	0.937957
Point 01500	-108.343	29.2583	0.155409	0.198634	0.214507	0.221456	0.22898	0.180115	0.218582	0.281751	0.31496	0.165807	0.215833	0.366809	0.443635
Point 01501	-110.201	28.878	0.371695	0.388246	0.389983	0.405915	0.474539	0.358953	0.458029	0.546414	0.58727	0.338321	0.520454	0.606062	0.509545
Point 01502	-101.172	29.2671	0.356495	0.748143	0.771918	0.642834	0.725155	0.748802	0.74734	0.625372	0.656134	0.738567	0.792793	0.562339	0.525365
Point 01503	-102.383	29.2777	0.378438	0.660603	0.701171	0.744064	0.762486	0.635877	0.731203	0.724495	0.780202	0.601891	0.723419	0.733274	0.796172
Point 01504	-109.007	29.3655	0.273731	0.271828	0.294477	0.312625	0.346051	0.255101	0.330392	0.410799	0.463605	0.252744	0.356397	0.479339	0.413674
Point 01505	-111.576	29.1771	0.514757	0.537795	0.58098	0.485879	0.473548	0.52842	0.470652	0.321691	0.306354	0.543093	0.413702	0.256586	0.268748
Point 01506	-111.547	28.8975	0.587603	0.634461	0.602556	0.50019	0.490187	0.557179	0.511737	0.305819	0.289429	0.622109	0.444076	0.226082	0.235089
Point 01507	-100.87	28.9892	0.399477	0.781876	0.804462	0.741991	0.792738	0.779513	0.825159	0.73491	0.775308	0.776476	0.843845	0.676301	0.650551
Point 01508	-100.697	28.7507	0.383261	0.783404	0.781392	0.73012	0.789209	0.77374	0.821682	0.695119	0.754103	0.765603	0.832401	0.648192	0.618013
Point 01509	-104.102	29.2189	0.335752	0.686814	0.792811	0.869413	0.867796	0.703611	0.848889	0.932421	0.936789	0.679608	0.830836	0.969492	0.972169
Point 01510	-105.614	29.3372	0.061825	0.154776	0.194905	0.263219	0.26567	0.143369	0.243239	0.349722	0.379187	0.135595	0.248236	0.47572	0.519331
Point 01511	-105.691	28.7762	0.142457	0.284551	0.331933	0.392178	0.381268	0.274652	0.351028	0.484744	0.505297	0.245693	0.337169	0.61282	0.667405
Point 01512	-110.156	29.3416	0.27928	0.290788	0.303341	0.309549	0.339625	0.258516	0.333511	0.422759	0.488592	0.265548	0.369118	0.560458	0.620961
Point 01513	-105.468	29.0567	0.107967	0.236853	0.319841	0.381387	0.372062	0.233482	0.354134	0.488276	0.502876	0.212821	0.332137	0.612145	0.658667
Point 01514	-114.222	28.8017	0.552876	0.648983	0.686175	0.706939	0.719866	0.67472	0.711783	0.763809	0.787452	0.664429	0.72374	0.823827	0.873745
Point 01515	-104.94	29.1683	0.186912	0.393187	0.455047	0.534559	0.526629	0.386515	0.496775	0.654794	0.675224	0.360122	0.499242	0.781224	0.768072
Point 01516	-109.539	29.3451	0.226664	0.232711	0.237882	0.252085	0.276232	0.21045	0.264538	0.342328	0.400129	0.199037	0.297036	0.450925	0.469463
Point 01517	-114.132	29.0724	0.470902	0.563401	0.588069	0.606335	0.652193	0.559273	0.611415	0.68587	0.737535	0.582396	0.61984	0.76494	0.836102
Point 01518	-107.27	28.9198	0.15962	0.307117	0.378547	0.4782	0.496354	0.293939	0.477908	0.680444	0.713981	0.285703	0.509365	0.79608	0.834479
Point 01519	-107.352	29.314	0.116281	0.220592	0.266669	0.319567	0.314766	0.20681	0.287959	0.38666	0.411311	0.182787	0.293232	0.494425	0.538066
Point 01520	-101.556	28.9275	0.717035	0.922633	0.928483	0.926507	0.939141	0.906056	0.948879	0.950183	0.965183	0.903122	0.962039	0.958915	0.971631
Point 01521	-106.223	29.2761	0.081378	0.174912	0.22487	0.314697	0.323772	0.176534	0.297161	0.453769	0.474577	0.151028	0.310217	0.602628	0.659319
Point 01522	-109.277	29.3508	0.288696	0.2988	0.32289	0.332068	0.377343	0.271465	0.36051	0.418503	0.447468	0.273408	0.369142	0.427667	0.290536
Point 01523	-102.663	29.3117	0.395306	0.709183	0.776758	0.804078	0.830005	0.690487	0.799095	0.79782	0.825878	0.673842	0.788536	0.792381	0.837091
Point 01524	-101.789	28.9649	0.65015	0.915764	0.924804	0.919823	0.938837	0.897353	0.93819	0.95061	0.968061	0.901709	0.952043	0.963363	0.976523
Point 01525	-100.954	29.2786	0.322644	0.702941	0.73941	0.664008	0.727642	0.699197	0.769603	0.671793	0.71623	0.696025	0.783658	0.601718	0.589822
Point 01526	-105.795	28.9645	0.086016	0.19666	0.245164	0.292564	0.286534	0.182943	0.271371	0.381518	0.393855	0.162869	0.262112	0.508521	0.559559
Point 01527	-110.728	28.7895	0.672396	0.729111	0.747638	0.761568	0.804722	0.720342	0.795145	0.779802	0.740581	0.705101	0.833496	0.605376	0.418358
Point 01528	-113.691	29.1794	0.687423	0.783465	0.808239	0.819137	0.851	0.800963	0.829726	0.866695	0.882949	0.802682	0.851857	0.901928	0.945636
Point 01529	-101.654	29.0327	0.753851	0.920405	0.933988	0.916789	0.942679	0.90621	0.951383	0.946044	0.959094	0.902166	0.962749	0.946838	0.959941
Point 01530	-111.146	29.0587	0.365719	0.309588	0.267533	0.642659	0.706976	0.296829	0.680228	0.660032	0.635921	0.319233	0.693813	0.554514	0.387759
Point 01531	-105.173	28.7591	0.155785	0.338952	0.409055	0.494558	0.48901	0.334687	0.448129	0.600179	0.621054	0.291967	0.418394	0.722928	0.756056
Point 01532	-104.804	29.2983	0.194371	0.397226	0.455345	0.533566	0.526397	0.39904	0.510424	0.656219	0.693333	0.361023	0.510792	0.783334	0.744167
Point 01533	-101.47	29.0692	0.720007	0.907375	0.91521	0.881547	0.919232	0.89492	0.933773	0.894322	0.926054	0.903478	0.945293	0.891058	0.894648
Point 01534	-108.247	29.2406	0.054798	0.147779	0.175748	0.232172	0.230571	0.13201	0.220655	0.32871	0.369545	0.127149	0.24509	0.418368	0.475911
Point 01535	-105.685	29.3448	0.064019	0.157653	0.198505	0.260001	0.268509	0.152883	0.245091	0.341717	0.395292	0.13885	0.248697	0.476266	0.533241
Point 01536	-101.903	28.8595	0.649545	0.910197	0.924586	0.917437	0.940019	0.889063	0.937677	0.949114	0.963449	0.894544	0.947855	0.958645	0.973916
Point 01537	-101.479	28.7925	0.764694	0.946697	0.946459	0.933206	0.950908	0.923227	0.959409	0.954978	0.966051	0.929356	0.970082	0.953775	0.96564
Point 01538	-107.25	28.8072	0.133431	0.245948	0.297881	0.390112	0.39502	0.228217	0.376206	0.518985	0.522981	0.211069	0.370583	0.642897	0.659058
Point 01539	-111.821	29.2822	0.637329	0.731036	0.740196	0.714957	0.704222	0.701745	0.705927	0.570965	0.524924	0.73164	0.67687	0.392541	0.415487
Point 01540	-112.109	29.3294	0.77742	0.907053	0.90919	0.884452	0.877001	0.889424	0.884893	0.83809	0.827859	0.905563	0.8743	0.731709	0.593098
Point 01541	-103.29	28.9756	0.310767	0.466443	0.551765	0.636866	0.626715	0.455781	0.602051	0.702534	0.711801	0.425806	0.578645	0.613723	0.597675
Point 01542	-114.072	28.802	0.494543	0.611426	0.65571	0.684099	0.699202	0.635074	0.683334	0.736745	0.77158	0.638309	0.695007	0.808763	0.863743
Point 01543	-105.174	28.8611	0.217554	0.435057	0.548714	0.69292	0.671903	0.443852	0.633101	0.794613	0.816073	0.404194	0.641231	0.904253	0.912244
Point 01544	-106.401	29.0237	0.160869	0.332784	0.411227	0.527333	0.527443	0.314632	0.501099	0.758555	0.829018	0.28578	0.53463	0.901537	0.92036
Point 01545	-107.388	28.8307	0.10865	0.22217	0.282586	0.345066	0.350577	0.208824	0.353432	0.550668	0.644017	0.201687	0.389004	0.739817	0.788171
Point 01546	-111.133	29.0009	0.368499	0.311979	0.262189	0.220861	0.253114	0.30581	0.257629	0.233111	0.262331	0.301396	0.236742	0.222491	0.240086
Point 01547	-114.34	29.3921	0.334009	0.413863	0.438991	0.447825	0.467391	0.403496	0.463888	0.487491	0.533795	0.424151	0.468429	0.544072	0.634175
Point 01548	-104.769	29.1872	0.162983	0.371043	0.450025	0.534322	0.527449	0.375153	0.510585	0.660771	0.679259	0.343563	0.500641	0.789268	0.805976
Point 01549	-104.929	29.4144	0.190855	0.378689	0.419438	0.489804	0.495077	0.368827	0.469676	0.631949	0.652118	0.343741	0.468134	0.731774	0.678026
Point 01550	-102.508	29.3438	0.392484	0.79399	0.827525	0.848909	0.877074	0.775753	0.854089	0.863673	0.890224	0.774284	0.85152	0.878772	0.923006
Point 01551	-103.626	28.8672	0.425218	0.81866	0.869807	0.911138	0.914146	0.807652	0.889263	0.956213	0.959723	0.794701	0.88107	0.973383	0.979581
Point 01552	-109.541	28.8381	0.295409	0.338236	0.35532	0.380407	0.404722	0.328041	0.410792	0.508121	0.572645	0.317643	0.435297	0.624373	0.704789
Point 01553	-102.248	29.3017	0.510814	0.861269	0.89436	0.885025	0.908639	0.842454	0.898014	0.917605	0.949614	0.841775	0.91299	0.935808	0.963464
Point 01554	-110.326	29.3009	0.239557	0.258166	0.261789	0.271755	0.330164	0.239143	0.307658	0.37764	0.444538	0.222957	0.353612	0.401704	0.337361
Point 01555	-111.965	29.0684	0.8251	0.923104	0.901536	0.875705	0.871907	0.895234	0.87722	0.808675	0.772258	0.921754	0.85607	0.614781	0.566101
Point 01556	-101.31	29.1192	0.423887	0.853095	0.856487	0.764082	0.82026	0.836723	0.844017	0.735723	0.775725	0.829633	0.879969	0.675275	0.633422
Point 01557	-106.131	29.2097	0.213316	0.19872	0.275844	0.351812	0.411501	0.199479	0.348205	0.471053	0.499559	0.179051	0.355214	0.611965	0.718735
Point 01558	-108.215	29.3369	0.062346	0.169742	0.20972	0.268642	0.273088	0.159578	0.269684	0.383729	0.428676	0.157091	0.297807	0.468766	0.539378
Point 01559	-105.35	29.3845	0.130454	0.300298	0.380074	0.499626	0.504727	0.285997	0.485097	0.706303	0.744219	0.25644	0.499491	0.844083	0.87049
Point 01560	-106.769	29.3582	0.095064	0.187993	0.231916	0.319794	0.300772	0.174688	0.289768	0.433478	0.472447	0.156231	0.30116	0.547081	0.57932
Point 01561	-104.565	29.2196	0.267948	0.578107	0.685074	0.787322	0.791479	0.587145	0.754267	0.884097	0.887987	0.542889	0.734609	0.942941	0.944068
Point 01562	-111.662	29.2619	0.455606	0.497977	0.540549	0.459906	0.46678	0.485144	0.463016	0.308473	0.282651	0.490746	0.409069	0.228279	0.244478
Point 01563	-109.184	29.1802	0.294409	0.299832	0.32351	0.342353	0.379129	0.280933	0.363022	0.438016	0.480637	0.274327	0.383805	0.492982	0.356618
Point 01564	-104.325	29.3856	0.240507	0.4065	0.456356	0.575992	0.55521	0.41366	0.544168	0.663094	0.676083	0.379906	0.510919	0.695877	0.612571
Point 01565	-101.672	29.0691	0.753973	0.928664	0.938633	0.92738	0.954203	0.911602	0.954884	0.94713	0.967043	0.912454	0.963078	0.957624	0.971895
Point 01566	-103.908	29.2271	0.46908	0.73767	0.793627	0.869845	0.87501	0.740053	0.849923	0.9223	0.928401	0.706419	0.832345	0.931526	0.938085
Point 01567	-110.486	29.3245	0.374462	0.410574	0.431824	0.444779	0.517528	0.396995	0.490338	0.558558	0.574368	0.378752	0.537286	0.493391	0.365473
Point 01568	-110.937	29.1044	0.762958	0.850673	0.866821	0.866673	0.898347	0.839422	0.896958	0.890856	0.861696	0.83354	0.915506	0.750748	0.580171
Point 01569	-105.47	29.4074	0.072531	0.172989	0.233714	0.306225	0.318994	0.169735	0.294885	0.455205	0.485795	0.152341	0.312224	0.598298	0.655888
Point 01570	-114.578	29.1155	0.536908	0.649215	0.665682	0.68824	0.698873	0.652943	0.686974	0.735096	0.755859	0.654808	0.704562	0.771127	0.801502
Point 01571	-107.08	29.233	0.119757	0.21631	0.162005	0.209834	0.336688	0.111644	0.205698	0.351483	0.448554	0.194359	0.220378	0.564973	0.599039
Point 01572	-102.703	29.2622	0.36538	0.708613	0.763522	0.810944	0.829078	0.691672	0.804917	0.805463	0.847346	0.674	0.797029	0.818645	0.879113
Point 01573	-100.643	28.9268	0.322965	0.736945	0.73099	0.669633	0.749833	0.720091	0.743937	0.671342	0.677676	0.703188	0.764679	0.602922	0.586174
Point 01574	-105.444	28.9347	0.168297	0.342695	0.427729	0.505471	0.493353	0.349244	0.456241	0.603528	0.62984	0.316795	0.427881	0.72432	0.763196
Point 01575	-100.892	28.7854	0.452783	0.832078	0.847111	0.764955	0.830857	0.827834	0.865159	0.749144	0.787024	0.823949	0.866981	0.725742	0.706261
Point 01576	-111.11	29.2208	0.51436	0.613242	0.638648	0.649947	0.704909	0.601635	0.704397	0.724539	0.711029	0.594064	0.76217	0.57923	0.440725
Point 01577	-107.184	29.0131	0.132753	0.271119	0.329247	0.43129	0.428222	0.253149	0.410644	0.63844	0.726086	0.238939	0.463495	0.809759	0.848712
Point 01578	-102.186	29.2651	0.509002	0.839975	0.869803	0.861716	0.899029	0.824714	0.885247	0.882398	0.917991	0.813498	0.897724	0.895416	0.940392
Point 01579	-105.022	29.0812	0.171382	0.342701	0.38684	0.469313	0.463761	0.335816	0.433344	0.587201	0.608932	0.302194	0.424144	0.708112	0.709974
Point 01580	-108.931	29.1578	0.208112	0.24284	0.250698	0.263607	0.274858	0.217759	0.278213	0.337952	0.385724	0.2177	0.277281	0.465688	0.537518
Point 01581	-107.845	29.2604	0.046099	0.079955	0.092378	0.101327	0.101734	0.074449	0.095377	0.125485	0.137984	0.06797	0.093884	0.169818	0.187759
Point 01582	-111.276	29.3788	0.654867	0.745092	0.732746	0.698735	0.7515	0.730344	0.746159	0.69326	0.657504	0.739253	0.750318	0.543749	0.546785
Point 01583	-101.061	29.2854	0.331415	0.708047	0.759268	0.626249	0.711618	0.71077	0.743567	0.612514	0.662789	0.712814	0.761891	0.542982	0.489912
Point 01584	-106.058	29.2524	0.335807	0.332956	0.418266	0.536935	0.581414	0.329284	0.513355	0.666082	0.698807	0.287668	0.527359	0.788531	0.87017
Point 01585	-101.491	28.902	0.738396	0.927299	0.935531	0.929026	0.948381	0.913284	0.952086	0.953208	0.966136	0.917203	0.963886	0.957705	0.973592
Point 01586	-113.971	28.9109	0.508793	0.603235	0.627398	0.654445	0.669962	0.608928	0.658604	0.760545	0.787233	0.62442	0.669877	0.829508	0.893424
Point 01587	-104.503	29.1001	0.210571	0.440389	0.503546	0.59385	0.592652	0.442736	0.564888	0.72051	0.729265	0.403423	0.546842	0.83772	0.838813
Point 01588	-101.343	29.1771	0.393931	0.782678	0.786778	0.653414	0.732677	0.770755	0.761312	0.623558	0.662202	0.752097	0.803965	0.575333	0.486628
Point 01589	-109.633	29.0389	0.541882	0.584865	0.57646	0.596866	0.62208	0.541442	0.613421	0.639684	0.599207	0.548616	0.622205	0.456175	0.30906
Point 01590	-102.448	29.0705	0.444369	0.831793	0.859259	0.891179	0.894536	0.813997	0.885177	0.927761	0.948727	0.818685	0.890553	0.94248	0.969141
Point 01591	-108.716	29.3529	0.202833	0.234541	0.244811	0.261936	0.273102	0.203733	0.259317	0.333712	0.37335	0.200409	0.256718	0.44694	0.537239
Point 01592	-104.104	29.3411	0.417112	0.631843	0.685408	0.796273	0.777042	0.635388	0.759431	0.852248	0.865771	0.599928	0.723056	0.859169	0.854791
Point 01593	-106.474	29.3435	0.265286	0.288374	0.360328	0.467866	0.677648	0.268896	0.462859	0.689655	0.787638	0.253613	0.614558	0.888133	0.910014
Point 01594	-105.172	29.1529	0.161127	0.321325	0.37398	0.46216	0.45593	0.324652	0.423545	0.550708	0.575468	0.292543	0.407495	0.70221	0.710866
Point 01595	-108.956	29.2804	0.268186	0.269479	0.282114	0.305846	0.324127	0.244695	0.308239	0.394266	0.457929	0.2394	0.318901	0.52208	0.54269
Point 01596	-104.61	28.85	0.206461	0.411445	0.494655	0.56451	0.559472	0.420368	0.51738	0.691701	0.680633	0.365567	0.483829	0.785071	0.801661
Point 01597	-102.787	29.3178	0.308618	0.601071	0.691631	0.706191	0.756284	0.581061	0.725098	0.70096	0.736788	0.552932	0.69752	0.7332	0.727171
Point 01598	-105.605	29.4076	0.064106	0.156959	0.207476	0.269321	0.279007	0.15244	0.258787	0.362966	0.393682	0.137322	0.253374	0.487747	0.546527
Point 01599	-101.541	28.7518	0.752435	0.938383	0.943241	0.939847	0.956542	0.9208	0.959884	0.963878	0.97246	0.928126	0.96989	0.972107	0.980333
Point 01600	-106.682	28.7741	0.135421	0.296067	0.359486	0.461167	0.460678	0.28004	0.444571	0.67884	0.740727	0.268152	0.491419	0.827761	0.858014
Point 01601	-105.11	28.9955	0.134874	0.273403	0.330013	0.392868	0.392728	0.265928	0.361441	0.482304	0.510361	0.23919	0.338046	0.628062	0.61596
Point 01602	-104.838	29.0615	0.191384	0.414068	0.489045	0.603018	0.5813	0.406792	0.539369	0.704337	0.727719	0.372279	0.529451	0.825494	0.838433
Point 01603	-102.504	28.9565	0.213903	0.593136	0.674205	0.76343	0.794843	0.590625	0.799592	0.878805	0.913114	0.596431	0.849337	0.92671	0.963297
Point 01604	-103.467	29.0538	0.396663	0.621452	0.686117	0.776863	0.765485	0.610129	0.73676	0.835312	0.842813	0.566187	0.710949	0.816491	0.793049
Point 01605	-102.986	28.9425	0.344906	0.617965	0.703528	0.779524	0.782689	0.612568	0.729703	0.767802	0.811451	0.571971	0.722664	0.779509	0.788127
Point 01606	-101.736	28.9233	0.533509	0.87813	0.894249	0.896694	0.91877	0.858193	0.915217	0.941281	0.960682	0.863083	0.932666	0.955834	0.97544
Point 01607	-114.652	29.4018	0.495308	0.615519	0.636418	0.659416	0.675375	0.614028	0.660683	0.695244	0.729622	0.628744	0.666429	0.764771	0.831528
Point 01608	-107.557	28.8268	0.190599	0.178417	0.224851	0.280858	0.29288	0.168704	0.280882	0.473206	0.550227	0.161174	0.319502	0.652428	0.699826
Point 01609	-102.423	28.8235	0.395532	0.771802	0.814498	0.838221	0.859873	0.760482	0.851396	0.865321	0.888573	0.747128	0.846864	0.871111	0.927495
Point 01610	-114.034	29.4092	0.347686	0.437635	0.455596	0.473964	0.489256	0.440835	0.480896	0.529008	0.575095	0.449497	0.489982	0.601936	0.671136
Point 01611	-109.66	29.1863	0.34219	0.369387	0.382117	0.374391	0.42051	0.343965	0.402349	0.383088	0.328823	0.329865	0.405324	0.247169	0.159947
Point 01612	-104.931	29.3676	0.201061	0.375356	0.419107	0.500209	0.508227	0.368932	0.48383	0.624954	0.648439	0.342463	0.4659	0.728896	0.687228
Point 01613	-111.545	28.81	0.649787	0.731697	0.713814	0.667933	0.674589	0.677419	0.673575	0.492617	0.407506	0.723823	0.616817	0.288526	0.296943
Point 01614	-102.798	28.8289	0.376074	0.6491	0.707956	0.795	0.795482	0.623509	0.74739	0.791039	0.81282	0.584146	0.724659	0.786851	0.837005
Point 01615	-107.076	28.8364	0.155663	0.294486	0.372558	0.4738	0.471614	0.278335	0.449039	0.611749	0.617752	0.258063	0.465058	0.721698	0.762494
Point 01616	-104.606	28.9759	0.202106	0.404909	0.467798	0.553772	0.545793	0.414994	0.512055	0.66621	0.677859	0.367863	0.477518	0.781388	0.798403
Point 01617	-108.561	28.8928	0.189538	0.208473	0.222867	0.244074	0.261257	0.193892	0.250476	0.323342	0.350177	0.184481	0.269266	0.413929	0.490446
Point 01618	-110.236	29.1937	0.262438	0.258802	0.285188	0.292845	0.340921	0.259946	0.329057	0.411183	0.445375	0.245949	0.365636	0.468022	0.388449
Point 01619	-112.122	29.3971	0.663751	0.816261	0.815343	0.801638	0.78623	0.779069	0.790711	0.721698	0.696243	0.798797	0.760871	0.546157	0.443532
Point 01620	-100.979	29.0589	0.342682	0.787925	0.813792	0.744909	0.801389	0.780933	0.836999	0.736682	0.76354	0.782557	0.857504	0.695094	0.675144
Point 01621	-111.191	29.3738	0.496343	0.482516	0.473664	0.430355	0.481059	0.46824	0.484815	0.389356	0.387257	0.464685	0.509172	0.359706	0.359247
Point 01622	-105.902	28.7721	0.24037	0.472993	0.566862	0.67823	0.654412	0.46274	0.63183	0.764698	0.780607	0.41681	0.599438	0.88484	0.899026
Point 01623	-103.813	29.0233	0.45062	0.665544	0.726653	0.812084	0.805899	0.67099	0.789836	0.881463	0.887694	0.632056	0.755619	0.913205	0.908843
Point 01624	-109.145	28.8675	0.25103	0.274521	0.277718	0.301568	0.319102	0.245688	0.316653	0.38559	0.427134	0.233826	0.32772	0.437967	0.322508
Point 01625	-102.89	29.2047	0.431094	0.707407	0.770044	0.802568	0.837819	0.695578	0.818915	0.797179	0.825674	0.647125	0.781286	0.796129	0.774207
Point 01626	-114.279	29.1284	0.398114	0.485564	0.527218	0.543576	0.558558	0.48647	0.556286	0.596824	0.628076	0.494791	0.571989	0.656361	0.740119
Point 01627	-113.62	28.8971	0.279653	0.371106	0.385548	0.403266	0.409611	0.370733	0.400466	0.431414	0.476276	0.377466	0.410668	0.505521	0.638663
Point 01628	-100.633	28.9477	0.322965	0.736945	0.73099	0.669633	0.749833	0.720091	0.743937	0.671342	0.677676	0.703188	0.764679	0.602922	0.586174
Point 01629	-108.2	29.102	0.067851	0.161672	0.204232	0.245195	0.249182	0.149782	0.24597	0.327274	0.35388	0.143159	0.263924	0.421963	0.467506
Point 01630	-114.469	29.2389	0.513094	0.63473	0.656999	0.681668	0.688066	0.634127	0.683595	0.715037	0.747627	0.645638	0.681419	0.779056	0.839751
Point 01631	-111.772	29.2088	0.532409	0.611402	0.636147	0.614056	0.596134	0.580342	0.598866	0.46783	0.414789	0.606373	0.565187	0.285562	0.321789
Point 01632	-108.569	28.947	0.137119	0.183785	0.206289	0.218575	0.236744	0.177002	0.228806	0.306033	0.331473	0.168129	0.242393	0.387758	0.439555
Point 01633	-111.065	29.0326	0.529017	0.611468	0.636382	0.641507	0.710158	0.597771	0.700029	0.686082	0.667226	0.599027	0.748073	0.555408	0.391718
Point 01634	-107.462	29.0227	0.072541	0.134313	0.178813	0.226305	0.214533	0.125945	0.206564	0.280833	0.306892	0.120474	0.204212	0.379745	0.397805
Point 01635	-101.311	29.3656	0.280001	0.663308	0.677702	0.49607	0.6282	0.654232	0.670703	0.513921	0.555842	0.637977	0.693398	0.43947	0.407626
Point 01636	-106.425	29.2469	0.166523	0.355298	0.435132	0.536718	0.557157	0.339388	0.527998	0.767489	0.853149	0.305575	0.571663	0.932208	0.948838
Point 01637	-101.766	29.1464	0.713402	0.906578	0.920079	0.899737	0.923392	0.883066	0.943957	0.923522	0.943104	0.883672	0.953881	0.917489	0.939515
Point 01638	-110.106	29.3043	0.256281	0.273194	0.277009	0.279514	0.320107	0.24395	0.314921	0.385803	0.449459	0.240949	0.334586	0.518781	0.585246
Point 01639	-106.697	29.0318	0.09921	0.183804	0.245453	0.173926	0.304617	0.089573	0.159546	0.295356	0.389043	0.156622	0.171553	0.550039	0.625862
Point 01640	-104.558	29.3973	0.184138	0.386916	0.431467	0.520508	0.510658	0.36512	0.490624	0.616826	0.658156	0.337003	0.460017	0.693096	0.624622
Point 01641	-107.923	28.8838	0.088174	0.131043	0.148303	0.151523	0.158018	0.121228	0.149523	0.195253	0.212525	0.111134	0.140758	0.273059	0.29565
Point 01642	-102.451	29.0168	0.361938	0.818948	0.850959	0.882168	0.891782	0.804964	0.879689	0.931365	0.948351	0.813531	0.898544	0.952842	0.977871
Point 01643	-104.387	28.8659	0.339197	0.663748	0.743702	0.818918	0.806007	0.64701	0.778584	0.894668	0.89629	0.625889	0.750974	0.954049	0.951416
Point 01644	-111.637	29.245	0.436363	0.478932	0.501578	0.451054	0.441953	0.445368	0.453171	0.282783	0.265222	0.475465	0.381108	0.213345	0.238222
Point 01645	-109.051	29.4129	0.287372	0.301413	0.315777	0.345681	0.36778	0.274912	0.350612	0.429615	0.468556	0.265936	0.37519	0.482482	0.328581
Point 01646	-102.539	29.0615	0.373988	0.807136	0.845056	0.887556	0.890366	0.791489	0.867865	0.922516	0.940324	0.791042	0.879692	0.943629	0.971774
Point 01647	-106.751	29.1826	0.082635	0.161166	0.105762	0.148923	0.259157	0.075424	0.241665	0.258647	0.330211	0.131886	0.239734	0.477468	0.519513
Point 01648	-102.722	29.1909	0.255608	0.67084	0.754614	0.838474	0.862071	0.672541	0.865507	0.925067	0.945533	0.682974	0.898564	0.952686	0.977476
Point 01649	-110.328	28.9305	0.321028	0.322693	0.351773	0.368732	0.414478	0.323278	0.404104	0.482907	0.548042	0.305892	0.46962	0.528181	0.427458
Point 01650	-101.024	29.2118	0.334586	0.714926	0.74644	0.648767	0.72899	0.716525	0.754943	0.636016	0.683865	0.71414	0.786845	0.570856	0.538195
Point 01651	-101.435	29.2162	0.394785	0.755185	0.770041	0.584275	0.727385	0.758359	0.754359	0.572935	0.61485	0.755233	0.796922	0.527183	0.486017
Point 01652	-105.03	29.2422	0.18224	0.380343	0.441634	0.533952	0.526527	0.384958	0.511642	0.641995	0.662365	0.348451	0.478571	0.770036	0.762404
Point 01653	-109.836	28.7854	0.299438	0.327788	0.325127	0.338927	0.393061	0.295941	0.372545	0.454689	0.494507	0.284458	0.40118	0.494291	0.420097
Point 01654	-105.368	29.1645	0.10931	0.242379	0.310589	0.425679	0.428064	0.240612	0.409037	0.538049	0.557698	0.218428	0.387836	0.691631	0.721339
Point 01655	-107.276	28.8229	0.133431	0.245948	0.297881	0.390112	0.39502	0.228217	0.376206	0.518985	0.522981	0.211069	0.370583	0.642897	0.659058
Point 01656	-103.294	28.87	0.32987	0.511958	0.576494	0.677242	0.668751	0.490644	0.609024	0.753132	0.769196	0.447279	0.597759	0.722077	0.695162
Point 01657	-110.97	28.9312	0.650768	0.719858	0.73783	0.754198	0.799134	0.709066	0.774114	0.744646	0.724413	0.70452	0.802935	0.56772	0.382942
Point 01658	-107.06	28.9317	0.137664	0.254752	0.338911	0.43553	0.434294	0.241496	0.411663	0.59278	0.621459	0.231558	0.427803	0.728239	0.749902
Point 01659	-104.916	29.1965	0.205194	0.436397	0.509716	0.595792	0.587349	0.427599	0.568569	0.699816	0.717341	0.389868	0.543519	0.83148	0.843331
Point 01660	-104.799	29.2401	0.200853	0.428613	0.502135	0.604832	0.581378	0.425156	0.575764	0.706029	0.726907	0.398167	0.551102	0.826017	0.834393
Point 01661	-105.98	29.2914	0.09232	0.205767	0.266136	0.340291	0.340442	0.196524	0.311887	0.440145	0.461478	0.176433	0.315988	0.572355	0.621885
Point 01662	-102.143	28.862	0.217873	0.603387	0.680281	0.753925	0.793477	0.60401	0.801226	0.875998	0.909686	0.608786	0.840999	0.917779	0.956079
Point 01663	-107.897	28.9596	0.073075	0.107813	0.123243	0.131641	0.132251	0.100251	0.122811	0.167556	0.176387	0.096392	0.120895	0.225067	0.245237
Point 01664	-109.779	29.1822	0.285262	0.318668	0.318499	0.328364	0.370786	0.291278	0.359945	0.403363	0.398434	0.289709	0.375455	0.308153	0.1756
Point 01665	-106.802	29.1346	0.091714	0.175403	0.119425	0.168231	0.283267	0.085381	0.266276	0.278618	0.367624	0.144384	0.167089	0.508922	0.546221
Point 01666	-100.815	28.8456	0.420129	0.795162	0.822909	0.755179	0.810639	0.799773	0.837976	0.76207	0.78293	0.794802	0.861942	0.697852	0.61838
Point 01667	-107.07	29.0758	0.126471	0.234548	0.298071	0.378568	0.357372	0.218323	0.354472	0.463825	0.497849	0.203298	0.353301	0.59139	0.617376
Point 01668	-100.845	28.8916	0.394995	0.781124	0.801724	0.722054	0.787652	0.77972	0.822919	0.710428	0.750863	0.774238	0.840581	0.66328	0.599584
Point 01669	-111.517	29.2092	0.50307	0.532722	0.563026	0.470203	0.504144	0.517369	0.510484	0.346439	0.340526	0.525774	0.448366	0.274644	0.276895
Point 01670	-109.278	28.8308	0.257068	0.267023	0.279703	0.309305	0.320482	0.256732	0.324842	0.409472	0.477361	0.243362	0.34642	0.546481	0.59896
Point 01671	-107.737	28.9894	0.10141	0.14617	0.156047	0.175232	0.176615	0.135937	0.164864	0.204919	0.233203	0.118218	0.154876	0.32364	0.36576
Point 01672	-114.757	29.3542	0.562083	0.671143	0.684897	0.705931	0.717031	0.674628	0.706215	0.745329	0.757403	0.677645	0.721389	0.763743	0.77426
Point 01673	-106.713	29.1361	0.044561	0.090885	0.112019	0.151457	0.154175	0.083927	0.142132	0.271921	0.345486	0.073386	0.156458	0.501324	0.530736
Point 01674	-101.634	28.8365	0.643195	0.905535	0.913356	0.907697	0.930493	0.8906	0.938275	0.949899	0.965448	0.891085	0.952283	0.963095	0.97674
Point 01675	-107.929	29.1408	0.081467	0.158361	0.183275	0.209438	0.21196	0.145292	0.196749	0.257011	0.279853	0.129217	0.198438	0.336967	0.384699
Point 01676	-103.113	28.7872	0.32193	0.545594	0.633104	0.737607	0.719961	0.524777	0.664869	0.724169	0.75218	0.487786	0.629989	0.724183	0.748839
Point 01677	-102.275	29.2123	0.535129	0.872128	0.897972	0.896183	0.919378	0.851416	0.910258	0.93329	0.954749	0.854033	0.920096	0.942373	0.968864
Point 01678	-110.517	28.7723	0.599269	0.657592	0.658793	0.676414	0.755715	0.621278	0.729497	0.778316	0.820864	0.631305	0.774005	0.759073	0.629899
Point 01679	-106.201	28.8235	0.170252	0.332418	0.433054	0.547165	0.549189	0.32633	0.495769	0.636363	0.661747	0.299349	0.486529	0.778698	0.816747
Point 01680	-110.789	29.2872	0.341456	0.390414	0.424706	0.424169	0.492413	0.379788	0.475721	0.439333	0.415045	0.37309	0.504923	0.343961	0.222506
Point 01681	-105.451	29.1719	0.08321	0.195107	0.255115	0.331636	0.349513	0.199847	0.321182	0.474816	0.495726	0.180928	0.324299	0.615166	0.647643
Point 01682	-108.135	29.0054	0.102292	0.188036	0.207375	0.221614	0.229787	0.174011	0.216858	0.281861	0.308129	0.168464	0.212791	0.365971	0.400635
Point 01683	-108.38	28.8625	0.13337	0.178775	0.18758	0.20426	0.204484	0.160337	0.213136	0.268838	0.292346	0.148378	0.210698	0.347681	0.39665
Point 01684	-105.652	29.1679	0.076084	0.179462	0.234276	0.287609	0.28092	0.18003	0.26638	0.365031	0.393222	0.163232	0.258729	0.506448	0.558855
Point 01685	-104.187	29.3625	0.363836	0.605632	0.677863	0.761881	0.757869	0.611226	0.729602	0.855761	0.865213	0.558356	0.724407	0.88884	0.865986
Point 01686	-101.272	28.8961	0.543617	0.92152	0.921028	0.870353	0.923163	0.904349	0.936762	0.877391	0.900352	0.910036	0.945107	0.86184	0.852344
Point 01687	-105.409	28.9994	0.164164	0.35422	0.434922	0.525499	0.513873	0.350733	0.490164	0.645285	0.656865	0.317958	0.479216	0.778503	0.798879
Point 01688	-110.098	29.058	0.238829	0.238086	0.239298	0.2531	0.298134	0.216539	0.278036	0.368018	0.407552	0.213785	0.321085	0.462214	0.426841
Point 01689	-106.389	29.3868	0.183121	0.189154	0.244842	0.317282	0.385046	0.178399	0.298986	0.457043	0.463135	0.155738	0.343567	0.5972	0.694628
Point 01690	-104.003	29.0593	0.304757	0.665458	0.76786	0.864456	0.84945	0.676544	0.816527	0.915235	0.920324	0.634283	0.795156	0.961911	0.968063
Point 01691	-102.198	29.2078	0.474532	0.877024	0.903855	0.909913	0.923677	0.860528	0.918077	0.940468	0.966105	0.868483	0.934202	0.961021	0.981042
Point 01692	-114.348	29.1953	0.428888	0.539638	0.560293	0.587244	0.595899	0.53799	0.589491	0.632411	0.662563	0.547754	0.609682	0.699806	0.77223
Point 01693	-106.149	28.9953	0.13125	0.279183	0.337792	0.447176	0.453927	0.261589	0.425594	0.609653	0.636005	0.227241	0.444428	0.740972	0.775559
Point 01694	-110.929	29.4153	0.370852	0.543584	0.559665	0.573881	0.632167	0.519256	0.629412	0.689282	0.727454	0.512703	0.687511	0.646076	0.559767
Point 01695	-108.374	29.2895	0.155409	0.198634	0.214507	0.221456	0.22898	0.180115	0.218582	0.281751	0.31496	0.165807	0.215833	0.366809	0.443635
Point 01696	-106.77	28.9671	0.105831	0.196391	0.261149	0.342058	0.339997	0.18335	0.320935	0.477699	0.504972	0.169555	0.333901	0.622534	0.679317
Point 01697	-109.08	29.3849	0.287372	0.301413	0.315777	0.345681	0.36778	0.274912	0.350612	0.429615	0.468556	0.265936	0.37519	0.482482	0.328581
Point 01698	-105.773	29.095	0.118772	0.257249	0.347102	0.434683	0.429914	0.257689	0.409342	0.544269	0.570816	0.233684	0.384622	0.69729	0.732654
Point 01699	-105.315	29.1962	0.104125	0.233181	0.293594	0.380242	0.363347	0.237523	0.332	0.462411	0.485825	0.21631	0.332567	0.614798	0.649192
Point 01700	-108.499	28.9615	0.184073	0.18124	0.206041	0.214626	0.222724	0.169316	0.211305	0.272781	0.297529	0.162362	0.217223	0.374744	0.424926
Point 01701	-110.679	29.0418	0.470914	0.524235	0.548505	0.571224	0.639712	0.514993	0.623263	0.655225	0.631069	0.509121	0.667774	0.52919	0.373725
Point 01702	-110.671	29.4143	0.339462	0.41016	0.415595	0.425009	0.497319	0.382497	0.480248	0.554201	0.528345	0.36275	0.533924	0.473687	0.350231
Point 01703	-108.758	29.3861	0.23732	0.244541	0.255105	0.265612	0.293007	0.221271	0.28762	0.366836	0.418809	0.218523	0.299983	0.477439	0.532825
Point 01704	-109.382	29.2071	0.300511	0.311466	0.326612	0.347982	0.377559	0.282001	0.363066	0.439778	0.482942	0.279439	0.386957	0.500462	0.381426
Point 01705	-107.427	28.8895	0.120375	0.212162	0.275505	0.351143	0.350283	0.207246	0.327476	0.43463	0.467717	0.191698	0.325426	0.562365	0.596181
Point 01706	-109.322	29.4052	0.269925	0.290396	0.295518	0.324762	0.34485	0.265746	0.342674	0.41495	0.439497	0.247745	0.361557	0.43412	0.288504
Point 01707	-106.63	28.8292	0.116827	0.260311	0.318576	0.411008	0.423773	0.257899	0.416093	0.632994	0.718367	0.24036	0.440194	0.818596	0.858401
Point 01708	-102.835	28.9752	0.320569	0.556678	0.635092	0.728638	0.706742	0.539173	0.652453	0.701361	0.74126	0.51487	0.643348	0.703937	0.731308
Point 01709	-106.346	29.3357	0.178756	0.180202	0.232839	0.313914	0.352727	0.168879	0.284957	0.421887	0.443374	0.159338	0.313061	0.5606	0.661194
Point 01710	-108.735	29.015	0.27419	0.278338	0.299351	0.308443	0.332057	0.258933	0.312671	0.406256	0.444735	0.24949	0.324593	0.526798	0.578065
Point 01711	-100.89	29.2363	0.320675	0.713453	0.737578	0.670646	0.72539	0.698849	0.763743	0.670968	0.698022	0.700161	0.790197	0.606519	0.589021
Point 01712	-106.668	28.8553	0.129342	0.259913	0.317037	0.414095	0.407538	0.234836	0.384006	0.575915	0.602572	0.216165	0.41345	0.712814	0.769891
Point 01713	-108.065	29.1252	0.021148	0.043226	0.054969	0.058747	0.059033	0.039057	0.057956	0.07468	0.086066	0.036832	0.054776	0.105019	0.125046
Point 01714	-101.8	29.0861	0.72861	0.914024	0.929147	0.920281	0.944314	0.896102	0.943794	0.936651	0.957664	0.901344	0.951643	0.941616	0.959399
Point 01715	-104.468	28.9627	0.215727	0.455714	0.542918	0.634788	0.60748	0.461201	0.581116	0.727891	0.731242	0.418363	0.560057	0.841162	0.858133
Point 01716	-103.622	28.9163	0.397426	0.635263	0.71441	0.795444	0.796244	0.629015	0.757674	0.875181	0.880983	0.597763	0.739218	0.9115	0.914169
Point 01717	-108.439	28.9539	0.183492	0.19038	0.197485	0.214258	0.224251	0.170764	0.222413	0.278763	0.300423	0.161802	0.21923	0.35894	0.433185
Point 01718	-110.002	28.8133	0.292632	0.302911	0.300595	0.32906	0.373086	0.271164	0.361797	0.445229	0.48122	0.271537	0.409319	0.504336	0.433316
Point 01719	-113.92	28.7529	0.460026	0.537367	0.614695	0.641403	0.662298	0.554221	0.643127	0.704228	0.732582	0.570005	0.66493	0.78784	0.852348
Point 01720	-104.602	29.4067	0.253306	0.515258	0.584262	0.684985	0.672773	0.520811	0.643332	0.791407	0.799013	0.487406	0.636158	0.875961	0.848734
Point 01721	-110.681	29.1364	0.478205	0.534848	0.572049	0.572924	0.634145	0.535668	0.617738	0.626885	0.604594	0.515759	0.664264	0.530137	0.377596
Point 01722	-114.489	28.9835	0.515277	0.622262	0.637052	0.656219	0.670057	0.62556	0.660118	0.702257	0.729728	0.622297	0.674931	0.749451	0.788822
Point 01723	-101.983	29.1865	0.635104	0.921483	0.944459	0.933625	0.956216	0.903934	0.95018	0.960097	0.978368	0.918782	0.964676	0.974398	0.982463
Point 01724	-102.798	29.1009	0.35275	0.663899	0.74063	0.78914	0.801353	0.640206	0.757502	0.781025	0.827101	0.620718	0.743881	0.790722	0.841291
Point 01725	-109.526	29.3271	0.257994	0.263495	0.278359	0.28659	0.314611	0.24281	0.312996	0.381828	0.450955	0.242325	0.324288	0.515789	0.58479
Point 01726	-103.101	28.7548	0.32193	0.545594	0.633104	0.737607	0.719961	0.524777	0.664869	0.724169	0.75218	0.487786	0.629989	0.724183	0.748839
Point 01727	-111.387	29.1207	0.627658	0.623639	0.578869	0.488643	0.537305	0.607738	0.543132	0.422543	0.437075	0.613311	0.515939	0.362681	0.377959
Point 01728	-109.312	29.2685	0.283567	0.304172	0.305092	0.335526	0.357196	0.276691	0.35236	0.424492	0.44477	0.258182	0.361042	0.451304	0.292052
Point 01729	-107.165	28.8445	0.154432	0.300374	0.361488	0.474374	0.475747	0.285366	0.457523	0.622536	0.665871	0.25313	0.486134	0.749316	0.794864
Point 01730	-110.12	28.9375	0.248397	0.253223	0.2549	0.282296	0.318645	0.229635	0.297503	0.3831	0.431601	0.228877	0.341802	0.459889	0.411604
Point 01731	-102.148	29.0416	0.206444	0.576946	0.650931	0.734097	0.779757	0.57582	0.78678	0.864625	0.896885	0.585632	0.835678	0.908696	0.954716
Point 01732	-111.469	29.2731	0.489386	0.520861	0.539656	0.477657	0.516287	0.523754	0.514445	0.362308	0.344603	0.513329	0.453266	0.287551	0.292964
Point 01733	-107.451	29.276	0.105403	0.18962	0.250629	0.303809	0.310505	0.17932	0.289385	0.36274	0.399332	0.169501	0.282178	0.48342	0.520333
Point 01734	-108.573	29.2168	0.242768	0.262577	0.273229	0.28343	0.293925	0.224478	0.279421	0.357764	0.392199	0.215702	0.286698	0.485441	0.563065
Point 01735	-114.006	28.8198	0.468743	0.576165	0.617669	0.646066	0.664124	0.600457	0.644837	0.70637	0.733869	0.601496	0.659485	0.784155	0.846712
Point 01736	-106.134	29.3888	0.176163	0.175224	0.232265	0.299882	0.31776	0.167098	0.284327	0.389822	0.407844	0.142736	0.282062	0.517783	0.629134
Point 01737	-108.302	29.0899	0.110459	0.16715	0.190317	0.195694	0.20455	0.152226	0.192762	0.252684	0.277384	0.148223	0.185813	0.330134	0.377654
Point 01738	-107.815	28.959	0.047168	0.064776	0.066626	0.075028	0.07665	0.057696	0.070497	0.093929	0.103186	0.052087	0.070061	0.128005	0.138334
Point 01739	-105.416	28.7541	0.193982	0.390748	0.450277	0.523792	0.520858	0.376359	0.475286	0.628478	0.648987	0.345279	0.444047	0.752543	0.77676
Point 01740	-109.809	28.9511	0.331471	0.349243	0.368317	0.372544	0.421177	0.318324	0.414131	0.480546	0.507278	0.313119	0.420198	0.523248	0.393853
Point 01741	-111.191	29.227	0.436085	0.399288	0.374294	0.665755	0.750053	0.386028	0.720952	0.759055	0.763679	0.403722	0.759986	0.623959	0.490178
Point 01742	-113.745	29.0146	0.480424	0.585052	0.603359	0.631157	0.658622	0.597318	0.639494	0.708445	0.753045	0.608377	0.675115	0.788833	0.836995
Point 01743	-114.554	29.1913	0.528462	0.62662	0.650497	0.672773	0.681829	0.627324	0.674914	0.713648	0.736516	0.637411	0.676166	0.776022	0.830529
Point 01744	-107.828	29.0269	0.051247	0.069196	0.075366	0.080284	0.081808	0.061561	0.076124	0.105217	0.111171	0.059114	0.078325	0.141716	0.154228
Point 01745	-114.629	29.2091	0.523931	0.626061	0.640354	0.65732	0.672932	0.628415	0.660094	0.700962	0.718256	0.633753	0.669509	0.729699	0.756765
Point 01746	-105.712	29.2039	0.071742	0.165779	0.219636	0.28588	0.278645	0.160724	0.255905	0.364854	0.392915	0.146337	0.247482	0.50623	0.527934
Point 01747	-106.489	29.0955	0.141609	0.29571	0.3643	0.473002	0.471443	0.28139	0.452544	0.703059	0.801989	0.274257	0.490036	0.899107	0.914639
Point 01748	-110.417	29.2823	0.27256	0.304433	0.314246	0.334247	0.384895	0.283261	0.371041	0.454026	0.429837	0.28077	0.41872	0.38067	0.258733
Point 01749	-107.385	29.2665	0.099323	0.187428	0.233189	0.265537	0.261927	0.177309	0.239424	0.322199	0.346963	0.161758	0.241931	0.423972	0.462815
Point 01750	-109.501	29.3926	0.178362	0.189542	0.201152	0.210038	0.23648	0.170039	0.225508	0.28771	0.321453	0.171634	0.252371	0.305573	0.220554
Point 01751	-104.716	28.8223	0.18551	0.365378	0.404957	0.494213	0.487645	0.355501	0.457051	0.603077	0.633265	0.321023	0.439959	0.741262	0.758657
Point 01752	-108.24	29.3107	0.052596	0.145117	0.179173	0.230316	0.235714	0.136845	0.232792	0.365852	0.423848	0.13855	0.260802	0.464777	0.535135
Point 01753	-111.83	29.1966	0.598767	0.705095	0.723615	0.688932	0.692773	0.665751	0.681893	0.543702	0.513853	0.695398	0.640147	0.350982	0.386629
Point 01754	-108.043	29.4088	0.046081	0.096428	0.114665	0.136381	0.14332	0.078605	0.134217	0.17125	0.19645	0.077646	0.12941	0.238384	0.264831
Point 01755	-109.762	29.16	0.309056	0.32367	0.350061	0.352838	0.390039	0.29485	0.384969	0.438064	0.457281	0.292045	0.403236	0.44465	0.28098
Point 01756	-110.889	29.0084	0.633392	0.705272	0.711459	0.725417	0.788027	0.67854	0.762782	0.739799	0.714544	0.695472	0.809383	0.584309	0.402474
Point 01757	-104.974	28.766	0.170563	0.349423	0.408684	0.476489	0.465242	0.327877	0.433827	0.581094	0.592941	0.294448	0.406727	0.722252	0.727947
Point 01758	-107.412	29.1374	0.113493	0.2112	0.278084	0.31831	0.312551	0.190284	0.287436	0.387094	0.430328	0.181694	0.291468	0.502524	0.534588
Point 01759	-103.934	29.1914	0.47361	0.832243	0.878282	0.925461	0.929209	0.83953	0.914743	0.970204	0.972873	0.824908	0.908654	0.978941	0.987595
Point 01760	-104.302	29.1463	0.358235	0.690271	0.758856	0.845132	0.837299	0.698537	0.816076	0.909848	0.923018	0.661735	0.79591	0.956817	0.958907
Point 01761	-109.36	29.3751	0.24307	0.256396	0.262668	0.281304	0.294568	0.226937	0.292892	0.37995	0.442105	0.225556	0.318291	0.494923	0.540711
Point 01762	-112.024	29.0977	0.85225	0.942289	0.92663	0.906907	0.903073	0.9228	0.90741	0.846825	0.823639	0.942126	0.891737	0.713065	0.647038
Point 01763	-105.619	28.7684	0.206023	0.396379	0.452435	0.522618	0.517871	0.381596	0.474646	0.639143	0.646827	0.349896	0.454905	0.764886	0.792494
Point 01764	-109.002	29.0005	0.196296	0.21951	0.222942	0.244625	0.260285	0.193778	0.262951	0.323716	0.365491	0.190284	0.266138	0.426958	0.516044
Point 01765	-104.77	28.8722	0.15538	0.32762	0.36573	0.451006	0.441218	0.320498	0.417526	0.56174	0.57162	0.287427	0.401566	0.699281	0.708914
Point 01766	-109.248	29.2383	0.308801	0.329752	0.340553	0.3458	0.382452	0.304226	0.362778	0.377497	0.340295	0.312453	0.373445	0.235617	0.14257
Point 01767	-113.698	29.1367	0.643946	0.744499	0.769122	0.787515	0.817805	0.76322	0.795443	0.841203	0.864685	0.758964	0.817566	0.887497	0.94689
Point 01768	-107.572	28.9313	0.159096	0.135445	0.169117	0.21947	0.232343	0.125465	0.2128	0.302979	0.330722	0.112932	0.222252	0.404579	0.429778
Point 01769	-105.29	28.8018	0.171819	0.351222	0.406697	0.478485	0.472155	0.338428	0.431063	0.581078	0.602372	0.310532	0.415109	0.709904	0.736165
Point 01770	-102.622	29.0637	0.250343	0.414977	0.703927	0.726623	0.751865	0.419859	0.609977	0.807443	0.878238	0.650249	0.68689	0.899384	0.950543
Point 01771	-102.122	28.9829	0.235593	0.638916	0.711596	0.773359	0.806377	0.635034	0.815768	0.871396	0.903706	0.639968	0.846176	0.911423	0.956876
Point 01772	-103.928	28.9352	0.391927	0.79001	0.875482	0.922341	0.922908	0.786735	0.901836	0.955675	0.960734	0.772055	0.884734	0.984298	0.985761
Point 01773	-103.851	28.7845	0.292226	0.62864	0.743608	0.818508	0.815087	0.636883	0.77718	0.89115	0.890222	0.612177	0.748705	0.942332	0.947391
Point 01774	-100.775	29.1318	0.308321	0.733261	0.737782	0.662592	0.725835	0.715795	0.764832	0.688335	0.704022	0.695119	0.793106	0.623483	0.599569
Point 01775	-100.681	28.984	0.349701	0.752936	0.766327	0.716434	0.774728	0.75314	0.796475	0.721384	0.748586	0.724283	0.811072	0.632625	0.592686
Point 01776	-113.855	29.3073	0.475958	0.573887	0.594279	0.618851	0.65322	0.574056	0.627848	0.692234	0.734611	0.588044	0.658582	0.756495	0.84659
Point 01777	-111.819	28.8043	0.833471	0.934306	0.92019	0.89326	0.894254	0.898296	0.891353	0.839558	0.799683	0.934079	0.873623	0.639899	0.537756
Point 01778	-109.499	28.9212	0.276789	0.293777	0.293442	0.322854	0.33578	0.26161	0.33984	0.4303	0.496887	0.262926	0.360181	0.534846	0.570692
Point 01779	-108.632	29.0867	0.256247	0.274209	0.283834	0.304761	0.320216	0.246751	0.304901	0.373165	0.422023	0.234386	0.312317	0.506592	0.57844
Point 01780	-100.844	29.2026	0.339845	0.72979	0.75948	0.686631	0.752971	0.72225	0.789754	0.702236	0.72745	0.715293	0.804811	0.645338	0.615214
Point 01781	-105.878	29.086	0.065969	0.147223	0.199249	0.24805	0.244403	0.146028	0.231272	0.320743	0.343845	0.128721	0.215403	0.44834	0.485924
Point 01782	-107.2	29.3691	0.136312	0.253366	0.312587	0.416096	0.398666	0.23809	0.397402	0.548701	0.596526	0.228381	0.415994	0.693076	0.71648
Point 01783	-111.946	29.3762	0.628492	0.757931	0.767997	0.757519	0.748292	0.725488	0.741092	0.664308	0.637766	0.748107	0.726899	0.454934	0.448429
Point 01784	-110.404	28.9365	0.28644	0.319788	0.337427	0.352991	0.399009	0.294435	0.3869	0.474958	0.513804	0.291755	0.442841	0.454082	0.362173
Point 01785	-109.317	28.958	0.271757	0.275897	0.297752	0.301614	0.340814	0.256618	0.327128	0.401844	0.466149	0.253026	0.340069	0.512243	0.534845
Point 01786	-102.499	29.0046	0.333903	0.792847	0.838483	0.869514	0.8833	0.785843	0.870025	0.921066	0.93854	0.778891	0.89051	0.943202	0.973234
Point 01787	-106.756	29.1575	0.044364	0.085108	0.115374	0.155312	0.158025	0.083077	0.146203	0.279893	0.340676	0.072098	0.153612	0.506896	0.52999
Point 01788	-113.81	29.2576	0.469075	0.564685	0.589372	0.607626	0.641311	0.566333	0.620712	0.688509	0.727919	0.581693	0.649561	0.742678	0.845298
Point 01789	-109.363	28.9228	0.256376	0.268859	0.276534	0.301013	0.317993	0.244513	0.326412	0.395998	0.440901	0.242129	0.334358	0.467653	0.43126
Point 01790	-109.048	28.9935	0.254877	0.264019	0.269898	0.27972	0.307834	0.244839	0.305794	0.389575	0.426027	0.23351	0.303547	0.522811	0.541082
Point 01791	-104.161	28.8187	0.227052	0.531085	0.640025	0.778912	0.784555	0.519518	0.735297	0.866873	0.862592	0.485453	0.705565	0.934786	0.940075
Point 01792	-111.995	28.8706	0.881435	0.967556	0.962822	0.957444	0.956325	0.953695	0.960721	0.929275	0.923372	0.969175	0.955385	0.879657	0.743019
Point 01793	-111.686	29.2025	0.414629	0.47112	0.50377	0.465865	0.461855	0.451322	0.463561	0.311101	0.266193	0.480176	0.402572	0.209483	0.221414
Point 01794	-110.264	28.8193	0.482247	0.498005	0.533293	0.53861	0.609372	0.478562	0.576783	0.667388	0.723257	0.47419	0.640765	0.711153	0.593668
Point 01795	-101.409	28.918	0.724962	0.929586	0.931282	0.917677	0.943404	0.909944	0.951674	0.94948	0.963636	0.920084	0.961186	0.951342	0.965474
Point 01796	-104.911	29.291	0.174769	0.355952	0.408969	0.483967	0.486998	0.359247	0.461931	0.619134	0.643799	0.324364	0.458209	0.73821	0.685637
Point 01797	-104.027	29.0469	0.304757	0.665458	0.76786	0.864456	0.84945	0.676544	0.816527	0.915235	0.920324	0.634283	0.795156	0.961911	0.968063
Point 01798	-105.356	29.2875	0.108772	0.246567	0.303633	0.4012	0.391635	0.24294	0.37651	0.4895	0.527058	0.220632	0.35387	0.641655	0.675617
Point 01799	-108.402	28.8314	0.131604	0.16586	0.184918	0.201837	0.201739	0.157425	0.201564	0.266483	0.288558	0.144668	0.199096	0.345314	0.391597
Point 01800	-107.93	28.964	0.084151	0.13553	0.148277	0.156686	0.15725	0.119783	0.153702	0.194411	0.221528	0.110118	0.144754	0.259394	0.292728
Point 01801	-110.214	29.151	0.365677	0.371278	0.402974	0.405847	0.449208	0.354425	0.452989	0.540962	0.60632	0.35003	0.482187	0.660616	0.661688
Point 01802	-102.828	29.3731	0.298825	0.54697	0.627773	0.645201	0.712245	0.535255	0.679863	0.641955	0.676331	0.479008	0.641745	0.602999	0.575955
Point 01803	-109.283	28.8931	0.261785	0.268513	0.275486	0.291919	0.316668	0.239335	0.30335	0.400261	0.454462	0.247682	0.327037	0.51064	0.54541
Point 01804	-104.545	28.8138	0.216048	0.434191	0.506981	0.589868	0.583208	0.445004	0.542226	0.702053	0.705412	0.403074	0.521399	0.819838	0.837749
Point 01805	-109.791	29.3233	0.194887	0.209117	0.206689	0.200794	0.240138	0.189156	0.234391	0.218614	0.18569	0.181962	0.24349	0.124952	0.084508
Point 01806	-106.407	28.4169	0.193107	0.351434	0.435895	0.560842	0.570505	0.331379	0.536688	0.712447	0.734151	0.296913	0.52905	0.829039	0.850368
Point 01807	-105.916	28.1645	0.290899	0.498151	0.566539	0.63359	0.608766	0.486539	0.568863	0.733646	0.734305	0.441874	0.532546	0.843754	0.861966
Point 01808	-101.381	28.6473	0.659747	0.948056	0.946332	0.936625	0.963149	0.929777	0.964704	0.960498	0.971055	0.943465	0.970505	0.961494	0.972337
Point 01809	-108.172	28.4126	0.044267	0.084428	0.105643	0.130082	0.144109	0.084917	0.142712	0.196786	0.221509	0.078678	0.157893	0.276871	0.322538
Point 01810	-111.203	28.6727	0.691703	0.627859	0.599046	0.513601	0.572213	0.609842	0.559779	0.903743	0.86961	0.625944	0.510584	0.748063	0.591096
Point 01811	-110.412	28.4699	0.752892	0.825299	0.829996	0.832151	0.859935	0.810569	0.862612	0.865633	0.842167	0.79844	0.880159	0.75162	0.570248
Point 01812	-109.317	28.2295	0.393818	0.426169	0.454011	0.449152	0.487681	0.406828	0.46839	0.510455	0.502499	0.395244	0.476942	0.397823	0.276884
Point 01813	-109.383	28.2896	0.480268	0.526548	0.564969	0.609181	0.644777	0.524174	0.649514	0.716901	0.744834	0.518444	0.660977	0.74175	0.697674
Point 01814	-110.246	28.09	0.863949	0.912415	0.91248	0.901084	0.923928	0.906301	0.916307	0.895008	0.833854	0.907652	0.911451	0.725146	0.669459
Point 01815	-104.965	28.2627	0.26382	0.458089	0.532528	0.610949	0.571941	0.443115	0.546715	0.692176	0.696286	0.413233	0.505474	0.816289	0.830368
Point 01816	-111.508	28.5856	0.800785	0.869868	0.85413	0.816968	0.819775	0.847813	0.823865	0.679402	0.575321	0.871438	0.786457	0.411365	0.407301
Point 01817	-101.77	28.3171	0.704111	0.935742	0.933797	0.947482	0.952483	0.920987	0.963285	0.975733	0.980711	0.925896	0.968814	0.980216	0.987328
Point 01818	-108.76	28.3228	0.143649	0.138431	0.158264	0.18017	0.200958	0.138727	0.204147	0.272332	0.311431	0.127968	0.225815	0.395806	0.467849
Point 01819	-101.239	28.4581	0.765368	0.971254	0.966136	0.942507	0.963568	0.961824	0.976595	0.920426	0.944175	0.96354	0.979568	0.894459	0.913382
Point 01820	-101.478	28.2957	0.724298	0.964454	0.96697	0.954899	0.972054	0.951776	0.979174	0.946527	0.96177	0.957327	0.981857	0.929661	0.94425
Point 01821	-105.373	28.6907	0.243621	0.482962	0.575632	0.701452	0.675733	0.475263	0.647053	0.793085	0.794782	0.440846	0.622051	0.893966	0.903241
Point 01822	-104.82	28.3464	0.271039	0.538431	0.639247	0.775514	0.778821	0.529667	0.760714	0.88862	0.880492	0.500454	0.743187	0.943714	0.95503
Point 01823	-110.114	28.6043	0.458266	0.4872	0.504016	0.525805	0.587591	0.448208	0.56011	0.642822	0.677016	0.464664	0.604778	0.683443	0.568888
Point 01824	-100.697	28.1344	0.68851	0.886284	0.895315	0.892939	0.919896	0.859086	0.932836	0.915771	0.925431	0.868627	0.930016	0.910954	0.939189
Point 01825	-104.252	28.6851	0.377781	0.727199	0.830333	0.898442	0.889244	0.744079	0.875514	0.943289	0.948045	0.700824	0.847252	0.978162	0.979758
Point 01826	-109.808	28.2028	0.828184	0.847658	0.834272	0.816692	0.841854	0.841567	0.830611	0.762109	0.655102	0.833492	0.829658	0.592224	0.5945
Point 01827	-110.975	28.7157	0.725837	0.792549	0.810316	0.809077	0.859869	0.784901	0.852957	0.839234	0.804448	0.782267	0.882917	0.681382	0.514956
Point 01828	-108.061	28.3116	0.043922	0.08913	0.116468	0.161158	0.170964	0.089941	0.167231	0.245239	0.274649	0.086311	0.192273	0.322001	0.362784
Point 01829	-104.911	28.334	0.378195	0.702238	0.795168	0.878053	0.88074	0.694726	0.864969	0.943832	0.938648	0.646224	0.84211	0.976599	0.979881
Point 01830	-107.689	28.206	0.046262	0.115511	0.143291	0.187258	0.195231	0.112243	0.187196	0.308551	0.357222	0.10816	0.206363	0.390733	0.442321
Point 01831	-101.834	28.2444	0.725635	0.928636	0.934532	0.944701	0.954035	0.914286	0.961845	0.970877	0.976878	0.917127	0.964879	0.978043	0.986758
Point 01832	-110.052	28.7337	0.503575	0.561427	0.578439	0.604302	0.658965	0.534841	0.638106	0.730483	0.776335	0.542357	0.679995	0.788947	0.770566
Point 01833	-113.697	28.6547	0.296023	0.37363	0.393052	0.411809	0.42553	0.3772	0.417552	0.447799	0.488329	0.382849	0.427811	0.51462	0.645262
Point 01834	-108.507	28.4266	0.155077	0.150055	0.163696	0.184879	0.208085	0.14439	0.200539	0.289549	0.316784	0.134875	0.232018	0.386776	0.451822
Point 01835	-105.811	28.5936	0.274825	0.504291	0.617919	0.738002	0.739905	0.496438	0.70274	0.84227	0.841181	0.460193	0.674062	0.922425	0.935716
Point 01836	-100.695	28.4162	0.574913	0.842271	0.84631	0.773751	0.838193	0.83024	0.869693	0.785328	0.799084	0.835156	0.873066	0.754948	0.764084
Point 01837	-106.095	28.357	0.386575	0.423228	0.522814	0.629117	0.71905	0.419001	0.634689	0.83134	0.837631	0.394197	0.653565	0.913332	0.928456
Point 01838	-101.187	28.183	0.632749	0.935679	0.915211	0.86716	0.921075	0.896275	0.932174	0.856046	0.865706	0.913711	0.941797	0.825009	0.835667
Point 01839	-110.664	28.2683	0.958363	0.974606	0.975024	0.968712	0.974195	0.978115	0.973599	0.941386	0.885743	0.973422	0.970047	0.794428	0.748908
Point 01840	-104.022	28.3765	0.339991	0.685304	0.769254	0.841706	0.83624	0.67081	0.809512	0.904558	0.89182	0.646128	0.742795	0.949821	0.95491
Point 01841	-103.772	28.7148	0.316971	0.691648	0.789287	0.863256	0.867056	0.689089	0.836178	0.929538	0.92401	0.671483	0.821815	0.96229	0.968112
Point 01842	-110.562	28.7354	0.610577	0.66018	0.68149	0.678123	0.758728	0.642496	0.740078	0.789784	0.782745	0.635022	0.786776	0.71737	0.571616
Point 01843	-106.326	28.5066	0.305635	0.336766	0.422724	0.533793	0.710869	0.334298	0.534307	0.782592	0.845533	0.318624	0.583001	0.915255	0.931036
Point 01844	-103.213	28.6371	0.259937	0.445915	0.55386	0.632851	0.629132	0.436656	0.578764	0.723278	0.743239	0.407759	0.533391	0.706232	0.768317
Point 01845	-107.952	28.262	0.053563	0.117211	0.149057	0.200733	0.210303	0.115441	0.202274	0.280864	0.315021	0.109436	0.221209	0.356652	0.390432
Point 01846	-109.198	28.2878	0.382245	0.409178	0.439748	0.478084	0.501667	0.384109	0.499131	0.58273	0.614483	0.381096	0.510077	0.617796	0.54179
Point 01847	-113.692	28.121	0.500114	0.580668	0.6243	0.623416	0.679946	0.602374	0.645676	0.693018	0.72631	0.609832	0.678726	0.777741	0.836726
Point 01848	-111.447	28.3749	0.956074	0.969839	0.965773	0.954428	0.955733	0.973118	0.956754	0.916022	0.873455	0.972696	0.95281	0.846959	0.84523
Point 01849	-104.513	28.6294	0.244495	0.480558	0.576203	0.691425	0.662268	0.483497	0.637123	0.792289	0.793905	0.448835	0.602003	0.879547	0.893237
Point 01850	-108.816	28.5917	0.138639	0.139637	0.151127	0.170357	0.193401	0.133569	0.189316	0.258717	0.29856	0.123477	0.206338	0.368118	0.443951
Point 01851	-106.384	28.1814	0.343379	0.439324	0.469152	0.538823	0.527774	0.403547	0.489853	0.646873	0.643757	0.36964	0.47449	0.76957	0.824369
Point 01852	-100.088	28.1165	0.518757	0.848699	0.849986	0.83886	0.866092	0.823076	0.893694	0.85069	0.864903	0.821194	0.896834	0.794729	0.801261
Point 01853	-103.68	28.6674	0.305316	0.697319	0.802093	0.876374	0.899711	0.711158	0.896869	0.959656	0.969354	0.708496	0.910059	0.980686	0.988807
Point 01854	-101.537	28.5462	0.711295	0.93639	0.939983	0.927716	0.947723	0.918343	0.953629	0.948196	0.960606	0.92512	0.96339	0.948079	0.967651
Point 01855	-111.452	28.4544	0.949806	0.95782	0.942321	0.921333	0.923604	0.953662	0.925556	0.856967	0.783281	0.953753	0.909491	0.753631	0.751805
Point 01856	-101.71	28.6653	0.752264	0.929011	0.935227	0.928118	0.94858	0.916401	0.956566	0.955618	0.965564	0.9133	0.963352	0.954397	0.97108
Point 01857	-110.399	28.7332	0.5252	0.570406	0.572667	0.587907	0.673793	0.533122	0.642804	0.70415	0.729303	0.544445	0.696569	0.673505	0.517623
Point 01858	-108.624	28.527	0.137057	0.123721	0.146096	0.160581	0.179402	0.125949	0.183141	0.241556	0.275367	0.11494	0.192633	0.352115	0.412478
Point 01859	-109.528	28.6401	0.457296	0.466706	0.449694	0.439535	0.465935	0.427312	0.465632	0.371124	0.288015	0.439371	0.461666	0.235388	0.235136
Point 01860	-100.805	28.144	0.674058	0.891791	0.897067	0.881833	0.907855	0.85723	0.920246	0.897493	0.910114	0.862973	0.93093	0.881137	0.923586
Point 01861	-102.646	28.727	0.390958	0.679862	0.727415	0.799507	0.80044	0.666066	0.765048	0.810434	0.828646	0.630712	0.758439	0.799884	0.868936
Point 01862	-103.293	28.3122	0.293793	0.43132	0.526366	0.633375	0.55669	0.456074	0.594684	0.749038	0.728576	0.381849	0.538366	0.783163	0.822188
Point 01863	-113.415	28.0985	0.459604	0.555323	0.57004	0.586714	0.617516	0.56182	0.596533	0.653675	0.68159	0.563506	0.624762	0.723003	0.763126
Point 01864	-102.562	28.7227	0.394326	0.789604	0.83809	0.867215	0.881193	0.782818	0.861217	0.904048	0.925683	0.769661	0.874199	0.914502	0.953824
Point 01865	-105.498	28.1736	0.606799	0.660162	0.734105	0.790283	0.73433	0.643072	0.698385	0.880696	0.881062	0.598504	0.648347	0.934975	0.940606
Point 01866	-103.276	28.5713	0.256687	0.475264	0.578324	0.661802	0.649641	0.460263	0.582606	0.753784	0.750378	0.424531	0.530286	0.738312	0.83774
Point 01867	-113.227	28.6281	0.681653	0.832466	0.817049	0.841902	0.85924	0.817994	0.834253	0.832209	0.811796	0.81413	0.837732	0.819194	0.733217
Point 01868	-108.029	28.4399	0.050876	0.10396	0.12906	0.174092	0.188116	0.098563	0.182731	0.253447	0.276599	0.093021	0.192454	0.326216	0.35914
Point 01869	-103.245	28.6208	0.258221	0.453642	0.565832	0.646498	0.640298	0.448733	0.575582	0.719946	0.738915	0.415333	0.51052	0.700398	0.796606
Point 01870	-108.626	28.1984	0.183027	0.195388	0.222107	0.251532	0.28186	0.205353	0.293449	0.388244	0.424273	0.196426	0.327923	0.523947	0.610616
Point 01871	-106.518	28.6051	0.129517	0.236786	0.314053	0.406855	0.417149	0.23454	0.38631	0.615659	0.649184	0.209887	0.412053	0.756196	0.776368
Point 01872	-113.344	28.1459	0.433721	0.542754	0.540647	0.566704	0.598391	0.532095	0.572811	0.625605	0.659106	0.54164	0.592308	0.689549	0.735771
Point 01873	-108.892	28.1083	0.216483	0.23309	0.263176	0.296282	0.324039	0.243114	0.334947	0.421869	0.487976	0.233258	0.365634	0.580241	0.656299
Point 01874	-106.257	28.6693	0.197988	0.399562	0.484639	0.607826	0.612408	0.377863	0.579874	0.799047	0.82638	0.338996	0.608555	0.904615	0.9168
Point 01875	-106.28	28.3644	0.187879	0.332551	0.43392	0.551234	0.553133	0.328814	0.498231	0.669987	0.672051	0.297097	0.473335	0.777086	0.80791
Point 01876	-105.789	28.6833	0.176595	0.351532	0.390277	0.451041	0.443057	0.326969	0.407924	0.565707	0.571608	0.295387	0.405254	0.693689	0.744093
Point 01877	-104.972	28.2339	0.223731	0.429822	0.47253	0.550034	0.542447	0.416683	0.495032	0.668092	0.656005	0.361143	0.454573	0.775939	0.79472
Point 01878	-111.543	28.72	0.746408	0.853258	0.84187	0.803405	0.788328	0.820842	0.80453	0.714399	0.604251	0.854999	0.779655	0.414739	0.369546
Point 01879	-107.063	28.1712	0.079479	0.139244	0.190416	0.243827	0.244069	0.137361	0.225927	0.357802	0.362398	0.123198	0.249446	0.46664	0.499389
Point 01880	-109.702	28.576	0.481274	0.547464	0.569447	0.614581	0.65492	0.534096	0.64958	0.735704	0.75044	0.529418	0.684807	0.751186	0.693435
Point 01881	-113.53	28.1127	0.478359	0.571578	0.584409	0.609356	0.63969	0.588397	0.621141	0.674379	0.713639	0.581916	0.650937	0.755288	0.804012
Point 01882	-104.623	28.7118	0.222565	0.435996	0.504382	0.593029	0.568213	0.429885	0.549111	0.707657	0.728431	0.407644	0.529223	0.812755	0.827176
Point 01883	-106.686	28.7039	0.174546	0.336101	0.421362	0.321772	0.530014	0.33079	0.518583	0.706427	0.734791	0.315675	0.562257	0.826229	0.870955
Point 01884	-101.729	28.0938	0.774462	0.919643	0.932427	0.922055	0.945018	0.900362	0.957624	0.934061	0.938072	0.898476	0.947887	0.920489	0.929086
Point 01885	-103.17	28.191	0.156031	0.445271	0.556357	0.623901	0.630069	0.439516	0.592498	0.766922	0.742414	0.39519	0.551752	0.761532	0.822126
Point 01886	-113.513	28.7059	0.406797	0.508393	0.520215	0.544721	0.564512	0.512355	0.545575	0.611247	0.657246	0.519675	0.578353	0.689988	0.745629
Point 01887	-105.308	28.362	0.350139	0.579152	0.625235	0.70532	0.700155	0.562065	0.653238	0.796845	0.811831	0.504847	0.631269	0.888575	0.903634
Point 01888	-107.732	28.2096	0.0637	0.157626	0.193892	0.254637	0.255946	0.145423	0.250813	0.358274	0.388428	0.143322	0.267175	0.433707	0.475193
Point 01889	-108.979	28.5668	0.137833	0.125308	0.144511	0.161915	0.182048	0.126426	0.187648	0.245853	0.278375	0.123013	0.203398	0.349245	0.418094
Point 01890	-106.871	28.357	0.134881	0.249547	0.302207	0.397681	0.380597	0.22437	0.360611	0.493899	0.511439	0.200688	0.357847	0.625037	0.635149
Point 01891	-104.163	28.3578	0.333771	0.661701	0.768629	0.870754	0.878874	0.670278	0.85576	0.946096	0.942414	0.626467	0.838084	0.977899	0.980807
Point 01892	-102.01	28.6725	0.673573	0.895473	0.913373	0.915305	0.937721	0.881987	0.931017	0.948214	0.959069	0.880936	0.938104	0.94859	0.972025
Point 01893	-107.899	28.6495	0.103953	0.109478	0.125335	0.128113	0.134231	0.102801	0.126518	0.171972	0.180589	0.094609	0.119381	0.228792	0.291899
Point 01894	-105.763	28.2651	0.363999	0.405384	0.468375	0.531187	0.520144	0.395115	0.468711	0.639132	0.639852	0.356316	0.389487	0.762384	0.788421
Point 01895	-111.128	28.201	0.906416	0.891453	0.870953	0.836987	0.843442	0.898877	0.846292	0.7959	0.839437	0.898867	0.837663	0.831635	0.83473
Point 01896	-100.833	28.1035	0.680343	0.901645	0.898029	0.899396	0.918882	0.872283	0.936739	0.932512	0.943513	0.88073	0.938985	0.921328	0.950555
Point 01897	-107.588	28.1744	0.057633	0.142953	0.180835	0.225881	0.23405	0.136915	0.229619	0.369959	0.405575	0.133723	0.26024	0.449384	0.504647
Point 01898	-105.977	28.5896	0.196962	0.390031	0.473027	0.527896	0.534487	0.382364	0.482349	0.612415	0.632894	0.347995	0.450374	0.762584	0.800616
Point 01899	-108.57	28.5165	0.104775	0.102723	0.117278	0.133174	0.148262	0.103573	0.146403	0.204911	0.234879	0.096243	0.161849	0.308585	0.342499
Point 01900	-107.954	28.1784	0.042867	0.103088	0.129526	0.176999	0.186434	0.09853	0.180403	0.280974	0.310816	0.092217	0.200228	0.338778	0.385452
Point 01901	-102.373	28.4325	0.325426	0.683332	0.74522	0.786794	0.793982	0.677436	0.776417	0.822605	0.844658	0.642089	0.7433	0.810475	0.887149
Point 01902	-107.148	28.303	0.069265	0.127778	0.164041	0.213064	0.215712	0.118742	0.20106	0.33226	0.364962	0.111941	0.218734	0.439342	0.472085
Point 01903	-107.384	28.5581	0.198738	0.29108	0.319338	0.301161	0.312709	0.171376	0.291737	0.44584	0.488907	0.16204	0.313539	0.570581	0.613849
Point 01904	-101.74	28.1785	0.793232	0.943505	0.950076	0.940185	0.960596	0.922469	0.971007	0.963669	0.967268	0.929034	0.969296	0.953902	0.968523
Point 01905	-101.59	28.1281	0.784348	0.935499	0.943743	0.919288	0.952276	0.916691	0.963087	0.929577	0.933527	0.921368	0.962854	0.909167	0.932886
Point 01906	-103.092	28.56	0.226901	0.409692	0.513504	0.578409	0.569802	0.417665	0.516054	0.632094	0.668404	0.351603	0.509134	0.63836	0.724855
Point 01907	-107.331	28.5511	0.105067	0.210988	0.254788	0.324454	0.341233	0.200854	0.3289	0.527884	0.573707	0.185847	0.36413	0.66744	0.704635
Point 01908	-111.002	28.5757	0.898077	0.961129	0.963781	0.963862	0.975558	0.957798	0.973888	0.959915	0.923839	0.957783	0.973306	0.840019	0.695343
Point 01909	-100.79	28.5955	0.409239	0.80945	0.803344	0.70452	0.769493	0.783343	0.81067	0.698947	0.717534	0.788135	0.821933	0.685444	0.632307
Point 01910	-101.648	28.5158	0.791937	0.948916	0.947611	0.94143	0.956424	0.924043	0.963684	0.954926	0.962537	0.9254	0.96808	0.947507	0.967421
Point 01911	-109.549	28.7318	0.415135	0.450179	0.4378	0.436702	0.470755	0.410347	0.449255	0.450462	0.352656	0.419346	0.451415	0.243564	0.219345
Point 01912	-107.029	28.4091	0.12689	0.245855	0.315353	0.397718	0.394603	0.236283	0.380912	0.587825	0.636642	0.224264	0.419176	0.737648	0.757877
Point 01913	-105.686	28.4907	0.261073	0.434291	0.489137	0.556986	0.55098	0.418589	0.505461	0.677046	0.679804	0.382149	0.471517	0.795169	0.816534
Point 01914	-110.349	28.4797	0.763784	0.842807	0.853718	0.847966	0.882676	0.822842	0.873691	0.882876	0.870024	0.819871	0.892947	0.797474	0.64864
Point 01915	-110.47	28.3409	0.863962	0.906576	0.90817	0.899748	0.916417	0.902819	0.917664	0.888852	0.826679	0.901075	0.923775	0.712382	0.595302
Point 01916	-105.332	28.2751	0.514356	0.726618	0.795966	0.846942	0.843148	0.709017	0.810538	0.922087	0.92136	0.66535	0.770179	0.965221	0.963522
Point 01917	-106.261	28.5646	0.214566	0.420373	0.50925	0.630528	0.647437	0.394378	0.615603	0.802587	0.815775	0.36329	0.621068	0.896679	0.918423
Point 01918	-108.608	28.1421	0.173344	0.205149	0.231792	0.262325	0.292797	0.217437	0.306125	0.399466	0.440387	0.20441	0.337863	0.528973	0.613826
Point 01919	-106.335	28.5427	0.225132	0.267037	0.314342	0.40698	0.644765	0.244879	0.409955	0.648948	0.743856	0.232219	0.454307	0.880779	0.911626
Point 01920	-113.951	28.5496	0.460843	0.531828	0.559147	0.584168	0.660236	0.548348	0.585385	0.716639	0.74072	0.559318	0.601468	0.779462	0.842919
Point 01921	-110.268	28.6849	0.59586	0.664462	0.666203	0.682251	0.744119	0.629996	0.729475	0.78337	0.811058	0.622462	0.776634	0.789329	0.647453
Point 01922	-113.337	28.3542	0.39589	0.519831	0.514754	0.528118	0.552028	0.516499	0.539726	0.596092	0.626556	0.518036	0.550445	0.670802	0.726904
Point 01923	-106.434	28.2037	0.295735	0.352126	0.408833	0.455852	0.447626	0.348927	0.410002	0.55993	0.558564	0.30353	0.382506	0.691197	0.756721
Point 01924	-109.199	28.6844	0.228656	0.235945	0.271248	0.297989	0.319695	0.23715	0.312851	0.406635	0.453352	0.229747	0.337724	0.530383	0.599752
Point 01925	-114.072	28.213	0.470667	0.531437	0.568471	0.576642	0.618457	0.559176	0.573855	0.648284	0.678909	0.555504	0.613357	0.731763	0.778263
Point 01926	-107.996	28.6159	0.07375	0.109798	0.117358	0.130592	0.133231	0.101032	0.125741	0.163418	0.179804	0.092343	0.122932	0.216886	0.285915
Point 01927	-105.644	28.0906	0.683726	0.703068	0.755262	0.806949	0.798575	0.685805	0.747179	0.888043	0.885872	0.639276	0.715949	0.944139	0.966769
Point 01928	-103.845	28.7293	0.232922	0.542045	0.634916	0.75446	0.732368	0.550202	0.710927	0.841343	0.81981	0.491736	0.654621	0.906588	0.914153
Point 01929	-105.364	28.5276	0.217213	0.398833	0.439261	0.525025	0.503376	0.383856	0.475526	0.626601	0.631101	0.351368	0.444249	0.751898	0.794281
Point 01930	-113.425	28.2895	0.450643	0.549013	0.558908	0.583776	0.611647	0.551665	0.586294	0.650213	0.682642	0.554279	0.615579	0.727416	0.824343
Point 01931	-110.985	28.5987	0.898879	0.956445	0.963845	0.967445	0.97571	0.955462	0.974735	0.974702	0.95793	0.954919	0.979364	0.90792	0.792993
Point 01932	-101.936	28.1732	0.624872	0.900712	0.90513	0.923188	0.932148	0.881441	0.940306	0.964912	0.972644	0.882903	0.940495	0.9748	0.986004
Point 01933	-113.675	28.3306	0.411695	0.494208	0.509028	0.538715	0.555867	0.503862	0.541641	0.590927	0.672574	0.513711	0.5633	0.725432	0.801664
Point 01934	-109.936	28.2736	0.753832	0.780977	0.78828	0.761088	0.798607	0.774564	0.789308	0.740533	0.648997	0.748945	0.787185	0.519565	0.534715
Point 01935	-107.084	28.234	0.084645	0.155892	0.204059	0.27134	0.271519	0.154093	0.254503	0.411698	0.434833	0.139288	0.261867	0.548454	0.567271
Point 01936	-106.618	28.5493	0.215629	0.228069	0.297599	0.378813	0.55017	0.221951	0.368001	0.616343	0.686066	0.201145	0.378028	0.811321	0.818926
Point 01937	-102.091	28.4381	0.292857	0.73381	0.789024	0.81819	0.84012	0.734235	0.845478	0.898208	0.920083	0.727423	0.865086	0.927152	0.969147
Point 01938	-113.535	28.5291	0.381553	0.466695	0.487847	0.505477	0.527233	0.479041	0.513176	0.566384	0.610127	0.488758	0.531911	0.650149	0.707589
Point 01939	-104.025	28.1257	0.423935	0.753088	0.828737	0.877424	0.8664	0.751658	0.853129	0.934591	0.927958	0.711995	0.797612	0.96354	0.965905
Point 01940	-107.922	28.4406	0.07065	0.146229	0.178381	0.218759	0.227459	0.137403	0.221199	0.282219	0.302949	0.127466	0.215174	0.352996	0.391139
Point 01941	-106.208	28.6743	0.248721	0.483864	0.580021	0.690387	0.698196	0.456087	0.66142	0.815679	0.828341	0.412578	0.663023	0.915907	0.927559
Point 01942	-106.867	28.0909	0.142022	0.265	0.332447	0.42668	0.435901	0.251055	0.411889	0.562892	0.569333	0.230198	0.406411	0.673481	0.703874
Point 01943	-107.192	28.3192	0.07317	0.130506	0.17148	0.230451	0.23039	0.128294	0.213986	0.361142	0.383786	0.117022	0.231966	0.497473	0.509326
Point 01944	-108.757	28.0852	0.261831	0.288946	0.319456	0.369925	0.398961	0.303068	0.411258	0.518876	0.565422	0.290081	0.44215	0.641649	0.677056
Point 01945	-100.664	28.6481	0.410564	0.799271	0.800038	0.745148	0.791548	0.787759	0.817169	0.746072	0.758427	0.784677	0.841152	0.692618	0.65698
Point 01946	-104.302	28.5165	0.201636	0.440872	0.5396	0.638637	0.627321	0.42976	0.605534	0.745312	0.7461	0.390168	0.536962	0.843849	0.850055
Point 01947	-110.178	28.5617	0.554617	0.604212	0.618382	0.608156	0.676122	0.585146	0.665025	0.698662	0.716459	0.559538	0.706856	0.654329	0.479895
Point 01948	-108.763	28.7354	0.202986	0.192135	0.225623	0.239104	0.257503	0.187019	0.258761	0.323829	0.36174	0.184845	0.268651	0.424259	0.511235
Point 01949	-105.924	28.3216	0.319238	0.56366	0.637811	0.727356	0.704376	0.553514	0.666122	0.80577	0.817626	0.495388	0.632006	0.906284	0.918984
Point 01950	-100.857	28.2586	0.56317	0.886562	0.882481	0.82336	0.872004	0.860311	0.898946	0.827332	0.839723	0.866282	0.904327	0.792615	0.840904
Point 01951	-103.266	28.6684	0.305724	0.522485	0.615764	0.693503	0.687726	0.505906	0.642113	0.805078	0.820887	0.465329	0.620871	0.793308	0.837315
Point 01952	-109.81	28.7448	0.365817	0.400115	0.402643	0.42135	0.472792	0.364633	0.453389	0.533283	0.567937	0.356181	0.479305	0.58092	0.451704
Point 01953	-102.52	28.2511	0.519682	0.768607	0.758183	0.841006	0.848878	0.759089	0.834626	0.886186	0.911359	0.689888	0.831547	0.905643	0.954859
Point 01954	-102.379	28.3862	0.319494	0.688107	0.749498	0.789332	0.798839	0.682557	0.78273	0.834926	0.854928	0.656233	0.754763	0.822878	0.90484
Point 01955	-102.097	28.2224	0.361851	0.793329	0.822535	0.85106	0.863643	0.7879	0.866041	0.91714	0.9361	0.7732	0.885838	0.943103	0.975933
Point 01956	-102.483	28.6181	0.286756	0.710614	0.782691	0.816921	0.837073	0.702551	0.81909	0.882684	0.905466	0.693972	0.837213	0.913764	0.955176
Point 01957	-100.331	28.1725	0.557	0.889087	0.885899	0.882731	0.907565	0.845802	0.915776	0.895714	0.905014	0.861189	0.927903	0.890616	0.873276
Point 01958	-111.423	28.5267	0.866653	0.878996	0.865015	0.808517	0.821311	0.868403	0.820678	0.666422	0.576015	0.885339	0.775687	0.502731	0.515509
Point 01959	-100.713	28.621	0.407409	0.792388	0.790421	0.702166	0.764395	0.767465	0.794772	0.694951	0.71045	0.78447	0.822595	0.666744	0.656545
Point 01960	-111.566	28.6723	0.745081	0.851449	0.829438	0.797139	0.785097	0.807548	0.792457	0.688069	0.565631	0.844184	0.7661	0.38638	0.37569
Point 01961	-105.573	28.5661	0.246063	0.292732	0.345616	0.393276	0.401213	0.287265	0.364713	0.506748	0.44376	0.249881	0.305969	0.635673	0.675261
Point 01962	-106.686	28.4075	0.233469	0.424623	0.516306	0.5781	0.576973	0.417945	0.415223	0.692753	0.70032	0.389746	0.533867	0.797377	0.809737
Point 01963	-103.616	28.3787	0.306034	0.690454	0.761524	0.822921	0.826618	0.678433	0.79806	0.891711	0.873391	0.647861	0.741557	0.92963	0.939445
Point 01964	-114.009	28.6041	0.467505	0.574792	0.62134	0.648905	0.66523	0.610543	0.648481	0.698798	0.737608	0.61741	0.664498	0.789849	0.853906
Point 01965	-113.483	28.1026	0.470667	0.558058	0.576085	0.590415	0.621636	0.574057	0.601866	0.66272	0.696802	0.574969	0.63572	0.73171	0.836317
Point 01966	-109.715	28.1789	0.811545	0.859455	0.844692	0.822091	0.858464	0.841495	0.851303	0.804946	0.711722	0.839357	0.845497	0.602618	0.600681
Point 01967	-100.875	28.1084	0.673119	0.900885	0.894398	0.893921	0.919859	0.87203	0.929361	0.929698	0.938912	0.881232	0.939239	0.923652	0.948669
Point 01968	-106.029	28.408	0.380597	0.420904	0.516281	0.631493	0.764377	0.413638	0.630071	0.857516	0.87594	0.393485	0.72621	0.938713	0.950157
Point 01969	-105.961	28.5568	0.192621	0.382026	0.452761	0.541156	0.515815	0.373477	0.481922	0.607506	0.641625	0.339341	0.449395	0.756694	0.795742
Point 01970	-107.936	28.2311	0.052275	0.112607	0.142778	0.190052	0.201388	0.108264	0.197697	0.266818	0.288584	0.101456	0.207876	0.326977	0.358029
Point 01971	-108.172	28.6077	0.041455	0.083822	0.107959	0.146904	0.151598	0.080727	0.15235	0.246893	0.269717	0.07773	0.183408	0.333449	0.368672
Point 01972	-100.775	28.66	0.40162	0.802989	0.792487	0.74607	0.798095	0.781239	0.806239	0.698122	0.713654	0.784303	0.827498	0.66541	0.647053
Point 01973	-100.541	28.4417	0.4634	0.829087	0.835294	0.786804	0.844995	0.818881	0.863259	0.782796	0.796756	0.82411	0.879096	0.775252	0.760401
Point 01974	-113.881	28.2389	0.489573	0.56176	0.601521	0.611909	0.652162	0.584225	0.609682	0.661344	0.708718	0.585843	0.652901	0.755951	0.819893
Point 01975	-113.911	28.3023	0.450715	0.521636	0.563678	0.577031	0.611565	0.545174	0.575445	0.643479	0.6828	0.546097	0.610935	0.722998	0.848521
Point 01976	-104.357	28.1561	0.564854	0.56998	0.695618	0.776823	0.765927	0.559351	0.73136	0.872837	0.852492	0.534431	0.685391	0.932555	0.93419
Point 01977	-105.075	28.6576	0.13697	0.301625	0.370618	0.451498	0.429079	0.290346	0.390455	0.535304	0.554811	0.264931	0.375396	0.687991	0.696513
Point 01978	-108.391	28.2521	0.226077	0.241489	0.277235	0.314752	0.346743	0.247915	0.344582	0.445553	0.483051	0.237383	0.366265	0.566946	0.637872
Point 01979	-104.482	28.6033	0.241084	0.477777	0.596191	0.695001	0.682306	0.481948	0.65037	0.800003	0.788541	0.44618	0.614004	0.88773	0.90031
Point 01980	-106.577	28.2816	0.253302	0.350144	0.407236	0.457056	0.445361	0.345467	0.412307	0.56148	0.556302	0.3044	0.381329	0.686544	0.690524
Point 01981	-100.586	28.3398	0.495719	0.860362	0.86497	0.801162	0.860797	0.822077	0.891266	0.817253	0.830933	0.830696	0.893731	0.788561	0.806625
Point 01982	-113.504	28.2936	0.426238	0.513667	0.530187	0.549177	0.570979	0.525674	0.557016	0.613236	0.650964	0.526832	0.580578	0.70276	0.817831
Point 01983	-102.81	28.1073	0.462639	0.665032	0.708343	0.757896	0.76088	0.656832	0.729261	0.827338	0.850037	0.625638	0.730042	0.844821	0.905148
Point 01984	-106.902	28.4582	0.121784	0.221997	0.281371	0.364135	0.341776	0.200211	0.320842	0.458096	0.475426	0.179831	0.328008	0.585722	0.588659
Point 01985	-103.672	28.293	0.337129	0.702497	0.788477	0.851539	0.84184	0.719213	0.826523	0.915791	0.904018	0.678066	0.790971	0.949895	0.956901
Point 01986	-101.75	28.7162	0.713385	0.917904	0.926901	0.922823	0.943794	0.901042	0.951133	0.951314	0.968028	0.899741	0.957358	0.961491	0.974443
Point 01987	-103.592	28.602	0.328144	0.736548	0.835832	0.897172	0.915135	0.744856	0.90924	0.96274	0.969398	0.742578	0.915434	0.981147	0.990096
Point 01988	-104.38	28.5758	0.170201	0.374706	0.4799	0.567655	0.556705	0.377871	0.518766	0.680953	0.668157	0.327392	0.470466	0.788623	0.79889
Point 01989	-108.403	28.5883	0.093846	0.094891	0.107275	0.121083	0.135234	0.094318	0.129254	0.183954	0.201828	0.089513	0.139357	0.25624	0.283033
Point 01990	-103.353	28.517	0.27843	0.562079	0.675937	0.721313	0.715536	0.560361	0.700412	0.842753	0.831087	0.516957	0.632907	0.864541	0.895967
Point 01991	-100.823	28.6862	0.419648	0.814859	0.812105	0.758007	0.814505	0.799119	0.828827	0.718275	0.73525	0.811743	0.839434	0.684657	0.658532
Point 01992	-108.979	28.1976	0.156683	0.16309	0.184983	0.215516	0.241835	0.172127	0.251279	0.3376	0.371548	0.163626	0.278668	0.459185	0.556838
Point 01993	-104.55	28.4178	0.213121	0.435601	0.539802	0.667358	0.667029	0.424304	0.651467	0.787114	0.773806	0.378466	0.589501	0.876444	0.892356
Point 01994	-109.149	28.4297	0.273694	0.283118	0.298692	0.334858	0.358749	0.26609	0.34802	0.456856	0.522149	0.268998	0.376264	0.558135	0.583142
Point 01995	-102.971	28.1236	0.402016	0.696202	0.73526	0.757635	0.782575	0.68999	0.762045	0.835555	0.852249	0.667656	0.774933	0.858897	0.924468
Point 01996	-109.11	28.5906	0.221427	0.218495	0.24306	0.269951	0.28278	0.208406	0.282514	0.356879	0.409393	0.208541	0.293848	0.438181	0.443152
Point 01997	-104.662	28.3034	0.223153	0.451574	0.564059	0.688425	0.698807	0.439804	0.67659	0.834991	0.817607	0.406687	0.654227	0.909967	0.91301
[truncated: 8,003 more rows]
